# Supplementary material for: Brain region- and sex-specific transcriptional profiles of microglia
Source: Front Psychiatry. 2022 Aug 24;13:945548. doi: 10.3389/fpsyt.2022.945548 (PMC9448907; doi:10.3389/fpsyt.2022.945548)
Supplement: Supplementary Extended Data 1 — Mean number of isolated microglia across brain regions. [file Data_Sheet_2.xlsx]

## Sheet: Extended Data 1
Brain Region	# of isolated microglia (mean ± sem)	# of isolated microglia in males (mean ± sem)	# of isolated microglia in females (mean ± sem)
PFC	23,917 ± 4,618	22,292 ± 7,608	25,272 ± 6,228
Striatum	58,046 ± 7,494	54,357 ± 9,532	61,735 ± 12,279
Midbrain	17,446 ± 2,187	18,393 ± 3,745	16,498 ± 2,581

## Sheet: Extended Data 2
	RegionOverallTest.pvalue	RegionOverallTest.padj	GeneSymbol																																		MB_Pos_S8_FRE1202A216_S75	MB_Pos_S9_FRE1202A219_S29	MB_Pos_S10_FRE1202A222_S58	MB_Pos_S11_FRE1202A225_S10	MB_Pos_S12_FRE1202A228_S40	PFC_Pos_S1_FRE1202A194_S16	PFC_Pos_S2_FRE1202A197_S46	PFC_Pos_S4_FRE1202A202_S17	PFC_Pos_S5_FRE1202A205_S47	PFC_Pos_S6_FRE1202A208_S74	PFC_Pos_S7_FRE1202A211_S28	PFC_Pos_S8_FRE1202A214_S57	PFC_Pos_S9_FRE1202A217_S9
ENSMUSG00000027712	4.27636e-55	8.36671e-51	Anxa5																																		12.3324	12.4306	12.529	12.7123	12.4765	11.6051	11.7358	11.5835	11.7276	11.6205	11.3783	11.4763	11.6021
ENSMUSG00000040212	1.2066e-51	1.18036e-47	Emp3																																		10.8258	11.0153	11.1794	11.037	11.1844	8.61811	8.21213	9.35053	9.36497	8.63026	8.69205	8.55197	9.16728
ENSMUSG00000031497	1.31319e-47	8.56416e-44	Tnfsf13b																																		10.4219	10.7808	10.8245	10.9727	10.6249	9.60319	8.199	9.12448	9.36704	9.32225	9.16606	8.83585	9.15164
ENSMUSG00000056737	2.34887e-43	1.14889e-39	Capg																																		11.7702	11.8023	11.9232	12.2066	12.0475	10.4063	10.2215	10.3833	10.6563	10.854	9.71813	10.5777	10.453
ENSMUSG00000047963	4.6783e-43	1.83062e-39	Stbd1																																		9.55492	9.44076	9.6449	9.61164	9.98082	8.52202	8.67103	8.57565	8.596	8.92738	8.13497	8.39195	8.16668
ENSMUSG00000009687	2.81391e-42	9.17568e-39	Fxyd5																																		9.81557	9.55996	10.0432	10.1675	9.71221	7.81907	6.58398	5.72493	6.86302	6.99193	6.39703	7.05829	6.25959
ENSMUSG00000021886	7.27491e-41	2.03334e-37	Gpr65																																		10.568	10.2616	10.4149	10.868	10.4183	8.49798	7.83029	8.56181	8.85665	8.10214	8.22897	8.56632	8.52328
ENSMUSG00000026285	1.36452e-40	3.3371e-37	Pdcd1																																		10.0337	10.0793	10.1603	10.8824	10.0778	8.01818	7.34171	7.84234	8.96166	7.57676	7.21551	7.58076	7.70913
ENSMUSG00000070570	3.22959e-34	7.02077e-31	Slc17a7																																		0.940675	1.84892	0	0	0	7.68349	6.18286	5.48211	6.50566	6.35716	5.89895	5.88666	6.4959
ENSMUSG00000028785	2.45054e-32	4.79448e-29	Hpca																																		3.88669	2.63334	2.41993	2.36936	3.13795	6.37558	5.82089	5.67439	6.75345	5.99234	5.85245	4.99813	6.47594
ENSMUSG00000074874	5.6848e-32	1.01112e-28	Ctla2b																																		9.83167	9.61206	9.84928	9.82551	10.1575	8.87308	8.57265	9.26132	8.8829	8.54346	8.1301	8.60507	7.90091
ENSMUSG00000021360	1.22142e-31	1.99142e-28	Gcnt2																																		11.8177	11.7686	11.7158	12.0548	11.756	10.6172	10.6708	10.4505	10.7591	10.7432	10.5498	10.9044	10.8224
ENSMUSG00000032231	1.0394e-30	1.5643e-27	Anxa2																																		8.56911	7.97052	8.15448	8.55474	7.865	6.04034	5.77443	4.19351	4.1721	5.78097	6.42907	4.61197	5.79554
ENSMUSG00000030785	4.00129e-30	5.5918e-27	Cox6a2																																		8.5726	8.95256	9.08416	9.45128	8.95274	6.6905	7.30133	6.01625	7.67511	6.59153	6.52113	5.84017	6.21213
ENSMUSG00000056313	1.51491e-29	1.97595e-26	Tcim																																		9.52101	9.46221	9.82527	8.8271	8.68858	8.17806	7.12742	7.34911	7.59267	8.14699	7.1206	6.77905	6.16306
ENSMUSG00000040016	5.00304e-29	6.11778e-26	Ptger3																																		8.56911	7.28791	6.62801	6.46776	7.81589	10.836	9.69755	10.8166	9.7062	10.4086	9.8423	10.1642	10.2898
ENSMUSG00000079293	2.07033e-27	2.38271e-24	Clec7a																																		9.73069	9.73757	10.0222	10.5933	9.94701	6.66192	7.47841	6.29242	8.57468	7.31378	8.05509	8.27448	8.26878
ENSMUSG00000036949	1.43213e-26	1.55664e-23	Slc39a12																																		9.67985	9.05728	8.83203	9.39881	9.48563	10.2043	10.4307	10.4921	10.1678	10.616	10.2514	10.5153	10.0975
ENSMUSG00000050335	1.99413e-26	2.05343e-23	Lgals3																																		9.74158	9.05728	9.40903	10.0604	9.05944	6.08407	6.64979	6.40519	8.00761	6.15731	6.55056	7.2031	7.65691
ENSMUSG00000040751	2.97632e-26	2.91158e-23	Lat2																																		13.7148	13.921	13.7678	14.1166	13.9363	12.9255	12.7339	12.7767	13.3655	13.0376	12.6502	12.8254	13.0585
ENSMUSG00000043943	5.11607e-26	4.76647e-23	Naalad2																																		11.6499	11.2075	11.5901	11.8297	11.7507	9.48786	9.54504	10.3444	10.561	9.93018	9.9986	10.7376	10.405
ENSMUSG00000087238	1.69603e-25	1.50831e-22	Gm12865																																		2.48469	0	0	0	0	5.06209	4.54783	4.57039	4.87669	5.03618	4.92293	4.43557	4.54307
ENSMUSG00000032193	3.29274e-25	2.80098e-22	Ldlr																																		7.66728	8.57012	9.03415	9.55482	8.99472	5.2657	4.75342	5.62202	4.31608	2.76216	4.5675	6.6901	6.35006
ENSMUSG00000015852	7.89704e-24	5.94253e-21	Fcrls																																		17.124	16.8449	16.7591	16.8915	16.9851	17.4724	17.7403	17.8069	17.703	17.7979	17.6054	17.7158	17.5795
ENSMUSG00000029752	7.5439e-24	5.94253e-21	Asns																																		8.87057	8.38412	8.22437	8.78001	7.95848	0	6.85347	6.38961	6.16885	5.37465	5.41404	5.71693	5.79554
ENSMUSG00000086693	7.70988e-24	5.94253e-21	A730081D07Rik																																		9.35876	9.39317	9.35013	9.63072	9.37977	8.14747	8.11761	8.1129	8.39175	8.29602	7.99749	8.5911	8.40691
ENSMUSG00000043008	2.66698e-23	1.93257e-20	Klhl6																																		13.4692	13.5914	13.3388	13.6495	13.5052	12.975	13.026	12.9331	13.1645	12.9744	13.0897	13.0602	13.0027
ENSMUSG00000037922	3.94021e-23	2.75322e-20	Bank1																																		11.2615	11.4013	10.8279	11.2246	11.3606	12.1146	12.129	12.2013	11.7127	11.8604	11.9747	12.3064	11.9707
ENSMUSG00000053310	4.09136e-23	2.76026e-20	Nrgn																																		4.05574	3.13864	2.68691	0	3.96626	6.83827	6.20054	6.01625	7.42809	6.86644	6.34759	6.5953	6.90693
ENSMUSG00000028199	8.17999e-23	5.33472e-20	Cryz																																		9.80671	9.82018	9.65273	9.50605	9.68854	10.7963	10.6865	10.5326	10.7693	10.6928	10.5643	10.144	10.7885
ENSMUSG00000019942	1.50664e-22	9.50885e-20	Cdk1																																		8.16461	8.2873	8.15998	8.48933	7.68525	7.0842	7.25132	7.77798	7.31265	6.86644	6.5936	7.12768	7.16547
ENSMUSG00000015568	1.63849e-22	1.00178e-19	Lpl																																		10.3777	10.0976	10.7361	10.808	10.1988	6.55721	7.8584	6.01625	7.99696	7.08706	7.66895	8.50058	8.58046
ENSMUSG00000036067	1.01037e-21	5.99028e-19	Slc2a6																																		8.71513	8.61868	8.62103	8.98374	8.43169	6.8125	5.23725	4.11989	5.56534	4.40901	6.44482	4.91084	3.4485
ENSMUSG00000028989	1.06619e-21	6.13529e-19	Angptl7																																		9.33226	8.74656	9.31359	9.44266	8.43169	9.63844	9.84953	10.5066	10.0034	10.5123	10.388	10.4664	10.2075
ENSMUSG00000030560	1.32573e-21	7.41084e-19	Ctsc																																		15.9701	15.8443	16.1026	16.1919	15.9151	15.3409	15.1658	15.2988	15.2968	15.5846	15.2641	15.3989	15.3341
ENSMUSG00000023104	1.5244e-21	8.28471e-19	Rfc2																																		13.3688	13.4364	13.3452	13.6851	13.5502	12.844	12.6788	12.7035	13.0855	12.829	12.5611	12.8136	12.9907
ENSMUSG00000029413	3.95056e-21	2.08899e-18	Naaa																																		11.8254	11.9804	11.7743	11.8836	11.8877	11.3818	10.7894	11.323	11.2895	11.1826	11.1384	10.8327	10.9688
ENSMUSG00000046093	6.2725e-21	3.22951e-18	Hpcal4																																		5.40511	4.26425	5.07193	0	4.13593	7.12664	7.43427	8.00456	8.903	7.70227	8.03441	8.71866	8.87902
ENSMUSG00000031283	8.98791e-21	4.50893e-18	Chrdl1																																		0	0	0	0	0	0	3.85141	5.5112	4.44698	4.27175	5.44571	4.1608	5.34582
ENSMUSG00000097415	1.47446e-20	7.21197e-18	AU020206																																		8.71828	8.54018	8.74692	9.1908	8.72229	7.61807	7.65547	7.47993	8.0129	7.45522	7.5355	7.39222	7.74291
ENSMUSG00000016494	1.60926e-20	7.67932e-18	Cd34																																		14.5566	14.6709	14.7155	14.8789	14.7416	13.8122	13.1776	13.9849	13.8179	14.0517	13.5937	13.8422	13.7842
ENSMUSG00000097654	2.03105e-20	9.46129e-18	Gm26714																																		7.82768	7.43256	7.49584	7.29707	6.40734	5.69032	6.20054	6.25851	5.20735	6.01402	4.87721	4.91084	3.98872
ENSMUSG00000002602	2.20298e-20	1.00236e-17	Axl																																		10.7014	10.1733	11.8494	11.2824	11.0633	9.05439	8.49241	8.61637	8.74974	8.39023	7.94305	9.35922	8.96026
ENSMUSG00000029096	2.98081e-20	1.32544e-17	Htra3																																		9.97564	9.20455	9.81485	10.2352	9.49346	9.07891	8.52434	8.55484	8.68158	8.72861	8.33	8.5946	7.94512
ENSMUSG00000025089	4.57636e-20	1.9897e-17	Gfra1																																		0	0.90106	0	0	0	6.14727	0.92266	3.05012	2.73892	4.27175	5.31464	6.36839	4.88319
ENSMUSG00000040528	1.00791e-19	4.2869e-17	Milr1																																		9.9809	9.90877	10.0373	10.5184	9.85732	8.91303	8.30902	9.22227	9.55838	8.87798	8.7471	8.53382	9.02691
ENSMUSG00000062593	5.12544e-19	2.1336e-16	Gm49339																																		8.36297	7.98046	8.01583	8.33963	7.63658	6.37558	5.48815	4.67692	6.49056	5.07795	6.05082	6.35191	5.82738
ENSMUSG00000031490	5.36141e-19	2.18533e-16	Eif4ebp1																																		11.4657	11.6214	10.9583	11.6151	11.2955	10.4019	10.774	10.4477	10.7841	11.0835	10.3571	10.4187	10.3527
ENSMUSG00000005667	6.34548e-19	2.53366e-16	Mthfd2																																		11.1872	11.5795	10.2115	11.4973	10.2938	9.40408	9.62903	9.74577	9.58528	9.60004	9.78	10.0978	9.81929
ENSMUSG00000003484	7.89948e-19	3.09107e-16	Cyp4f18																																		8.44519	7.91974	8.26575	8.48514	7.60079	5.79928	0	3.20057	2.25816	5.306	3.73356	4.86513	4.68887
ENSMUSG00000000673	1.05088e-18	4.03146e-16	Haao																																		9.90268	9.85438	10.3063	10.4395	10.0699	9.45493	8.62922	8.71343	9.15838	9.33092	8.4363	8.91087	8.67537
ENSMUSG00000017664	1.6278e-18	6.12459e-16	Slc35c2																																		13.1003	13.0946	12.9642	13.0918	13.007	13.3113	13.3567	13.4278	13.2726	13.4283	13.5562	13.3403	13.4762
ENSMUSG00000073599	2.31974e-18	8.48603e-16	Ecscr																																		12.7853	12.8753	12.7926	13.007	13.0824	13.225	13.3783	13.3459	13.5414	13.3907	13.3743	13.2902	13.5144
ENSMUSG00000087006	2.34217e-18	8.48603e-16	Gm13889																																		6.97776	6.91536	7.41538	6.10256	6.84693	8.11094	8.26769	7.96305	8.99146	8.73842	8.63481	8.43561	8.6219
ENSMUSG00000059994	2.85396e-18	1.01523e-15	Fcrl1																																		12.2837	12.2569	12.0152	12.3611	12.3041	12.4899	12.8344	12.9851	12.7646	12.8169	12.94	12.7549	12.7322
ENSMUSG00000028497	2.93591e-18	1.02573e-15	Hacd4																																		11.7434	11.427	11.5634	11.6203	11.5532	11.224	10.8902	11.3624	11.0917	11.0751	10.8008	10.9261	10.7557
ENSMUSG00000045502	3.28834e-18	1.12871e-15	Hcar2																																		11.5522	11.2997	11.9496	12.2721	11.9025	8.86683	8.30494	8.67217	10.7248	9.74323	9.82132	9.24118	9.9624
ENSMUSG00000023015	3.93318e-18	1.32677e-15	Racgap1																																		8.62393	8.20062	8.62103	8.65881	6.8591	6.35787	6.74923	7.18732	6.88628	7.45522	6.03008	6.46347	6.99369
ENSMUSG00000027199	4.06496e-18	1.34798e-15	Gatm																																		13.9108	13.9572	14.1224	14.1206	14.135	13.858	13.6413	13.9092	13.6474	13.6154	13.573	13.5381	13.5526
ENSMUSG00000024617	7.67763e-18	2.50355e-15	Camk2a																																		5.81161	5.82059	6.69013	5.44999	6.78448	8.28965	7.34966	8.05481	8.67157	7.94734	8.42839	8.06302	7.8002
ENSMUSG00000033174	1.8954e-17	6.07928e-15	Mgll																																		11.515	11.2635	11.2648	11.44	11.1747	11.5589	11.8413	11.6835	11.869	11.6878	11.7788	11.8076	11.9932
ENSMUSG00000025239	2.48024e-17	7.82676e-15	Limd1																																		10.6959	10.6199	10.4932	10.8445	10.5461	9.49193	10.1831	9.91312	9.80257	10.0267	10.1696	9.93863	9.80337
ENSMUSG00000064065	3.67279e-17	1.14061e-14	Ipcef1																																		10.1125	10.1426	10.1368	10.1597	9.937	8.58044	7.62306	9.26559	8.28203	8.25108	7.94305	9.25453	8.48386
ENSMUSG00000025888	1.1343e-16	3.46759e-14	Casp1																																		11.3682	11.064	11.2907	11.2252	11.0926	10.8061	11.0253	10.9679	11.1761	10.9956	10.9682	11.0884	10.8185
ENSMUSG00000005360	2.41871e-16	7.28031e-14	Slc1a3																																		13.1964	12.9506	12.8308	13.0016	12.8812	13.3179	13.2458	13.3307	13.5245	13.3306	13.6981	13.5974	13.5457
ENSMUSG00000000753	5.65063e-16	1.67507e-13	Serpinf1																																		11.8279	12.1269	11.9748	12.1646	12.4412	11.0551	11.2499	11.5268	11.7224	11.3771	11.2636	10.8118	11.1863
ENSMUSG00000039942	1.41205e-15	4.12341e-13	Ptger4																																		9.58459	8.76394	9.66244	10.0391	9.98915	7.85737	7.78414	8.75658	8.50502	7.99173	7.82158	8.62234	7.92318
ENSMUSG00000049744	1.61248e-15	4.63943e-13	Arhgap15																																		8.52658	7.36585	8.76867	8.2035	8.92695	3.01598	6.71274	6.59376	6.02956	6.1178	4.73065	3.82109	4.19808
ENSMUSG00000082088	1.91506e-15	5.43017e-13	Gm15753																																		7.7802	7.98046	7.89576	8.27802	7.80334	7.15767	7.27654	7.04539	7.25127	7.35684	7.22467	7.27477	7.14034
ENSMUSG00000085828	1.97209e-15	5.51199e-13	Gm15612																																		6.20231	5.79827	6.18585	5.18668	5.39109	7.41046	6.6626	6.49529	6.88628	7.00282	6.53592	6.50877	6.37182
ENSMUSG00000097325	2.48422e-15	6.8456e-13	Gm16897																																		10.8739	10.9866	11.0937	11.1211	11.1395	9.98257	9.37838	10.3342	10.1451	10.4795	9.90772	10.1571	10.1551
ENSMUSG00000040249	2.63899e-15	7.17109e-13	Lrp1																																		12.7048	13.1227	12.8739	12.6298	12.0087	12.7152	12.7234	12.493	12.8122	12.3148	12.736	12.8953	13.6988
ENSMUSG00000031451	2.81651e-15	7.54863e-13	Gas6																																		12.9663	12.8167	12.72	13.148	13.0077	13.2696	13.0631	13.2681	13.0298	13.3496	13.3057	13.223	13.2682
ENSMUSG00000041911	4.17761e-15	1.10453e-12	Dlx1																																		0	0	0	0	0	0	2.45366	0	3.09889	1.96053	0	2.2487	4.61781
ENSMUSG00000027496	5.00946e-15	1.3068e-12	Aurka																																		8.26289	7.74992	7.86915	8.45548	6.26822	4.4097	6.1285	6.95301	6.22466	5.83069	5.92165	6.26658	6.43519
ENSMUSG00000028874	5.67904e-15	1.46198e-12	Fgr																																		9.41619	9.68533	9.57048	10.3764	9.30389	4.33927	5.67678	7.00506	7.66169	6.09764	7.86907	7.73484	7.96673
ENSMUSG00000029304	6.38854e-15	1.62327e-12	Spp1																																		11.0834	11.114	11.664	12.1607	10.5253	8.26136	8.87468	3.57583	8.11979	8.19048	6.09143	8.36757	7.42683
ENSMUSG00000020142	6.58504e-15	1.65175e-12	Slc1a4																																		10.3777	9.61685	9.35013	10.2938	9.48759	9.29434	8.71474	9.03717	8.71769	8.89561	9.32351	8.88534	8.47885
ENSMUSG00000037855	7.09958e-15	1.75827e-12	Zfp365																																		3.47426	4.32795	1.06203	2.63433	0	5.37536	6.95068	7.1963	6.31314	6.05644	6.26123	8.08313	7.66575
ENSMUSG00000026728	1.11199e-14	2.7195e-12	Vim																																		8.0984	8.13536	8.33543	8.56271	7.26799	6.08407	6.33466	6.46588	6.60714	6.48687	7.62121	7.41619	6.39325
ENSMUSG00000030539	1.35669e-14	3.277e-12	Sema4b																																		9.15513	9.45866	9.16294	8.29247	9.34341	9.59943	10.1585	10.1407	10.1233	9.72363	10.6894	10.1247	10.212
ENSMUSG00000031304	1.45635e-14	3.47481e-12	Il2rg																																		8.89864	8.76681	9.41364	9.39658	9.02474	7.51	6.8646	7.58627	7.88017	7.79286	7.73452	7.78479	8.08999
ENSMUSG00000030717	2.07848e-14	4.85259e-12	Nupr1																																		11.6557	11.3076	11.2794	11.9255	11.7814	9.58237	10.0996	9.54239	10.1122	10.3555	10.1469	10.4256	10.0827
ENSMUSG00000034652	2.0834e-14	4.85259e-12	Cd300a																																		13.5449	13.3288	13.5119	13.3928	13.4671	13.9157	13.755	13.8843	14.142	14.0839	14.0816	13.8296	13.8926
ENSMUSG00000023367	2.1108e-14	4.85855e-12	Tmem176a																																		13.7919	13.5966	13.7883	13.7048	13.97	13.5408	13.3888	13.4837	13.6167	13.6241	13.031	13.0291	13.2015
ENSMUSG00000052688	2.28804e-14	5.20529e-12	Rab7b																																		7.70591	6.35176	7.13182	7.41625	6.67857	0	4.70471	0	3.62661	0	3.92548	4.08307	3.87143
ENSMUSG00000030789	3.03453e-14	6.82421e-12	Itgax																																		9.31778	9.26682	9.88126	9.7367	9.72391	8.18309	6.92964	8.18236	8.10995	6.89008	6.60767	8.2832	7.79215
ENSMUSG00000024691	3.14175e-14	6.98504e-12	Fam111a																																		11.4344	11.45	11.5202	11.4652	11.2534	11.2608	10.6771	10.9293	11.0703	10.5847	11.0966	10.9625	11.1243
ENSMUSG00000036480	3.31148e-14	7.27967e-12	Prss56																																		0	0	0	0	0	0	0	8.31199	8.73701	6.71581	8.01343	9.34472	4.88319
ENSMUSG00000006398	3.48233e-14	7.5702e-12	Cdc20																																		8.30962	8.31899	8.03391	8.34888	7.5715	6.01796	7.00199	6.35793	7.02896	5.92527	5.13204	6.58123	7.31896
ENSMUSG00000069792	4.48755e-14	9.64824e-12	Wfdc17																																		7.57985	6.35176	7.13182	6.97743	7.48774	4.10464	4.60204	3.68197	4.31608	2.76216	6.09143	5.46448	4.09719
ENSMUSG00000019699	5.79495e-14	1.23237e-11	Akt3																																		8.04917	8.09474	7.87585	8.08673	8.71226	7.15767	6.45736	7.23168	7.31265	5.37465	6.83991	7.15643	6.78249
ENSMUSG00000015340	7.66279e-14	1.61207e-11	Cybb																																		8.77994	8.36527	9.71381	9.50605	8.83134	7.20795	5.75063	3.87335	5.72867	6.19577	6.15028	7.31782	5.34582
ENSMUSG00000034353	8.44216e-14	1.75714e-11	Ramp1																																		11.6753	11.8379	11.7017	11.7292	11.8095	11.1346	10.5037	11.0295	11.1041	11.3346	10.5073	9.99144	11.1584
ENSMUSG00000085895	9.48229e-14	1.95285e-11	Gm12861																																		2.48469	1.45147	1.06203	0	0.982102	5.10518	4.97502	4.33038	4.01214	5.306	4.1726	4.08307	3.4485
ENSMUSG00000028610	9.59573e-14	1.95563e-11	Dmrtb1																																		7.33074	6.33636	7.60467	6.53413	6.84693	0	0	0	3.24999	4.34201	4.50874	1.5242	2.57494
ENSMUSG00000026303	1.04419e-13	2.0636e-11	Mlph																																		11.7384	11.5506	11.6885	11.0306	11.8565	12.241	12.1991	12.0117	11.7618	11.7713	12.1837	12.3268	12.464
ENSMUSG00000032503	1.035e-13	2.0636e-11	Arpp21																																		4.05574	2.16019	3.27842	3.63918	0	1.00915	6.50081	5.69988	4.96673	5.11855	4.67829	6.30132	5.79554
ENSMUSG00000038642	1.03594e-13	2.0636e-11	Ctss																																		19.2604	19.2768	19.3447	19.5226	19.4676	19.2185	19.0302	18.9944	19.2259	19.0462	18.8055	18.7892	18.8943
ENSMUSG00000029414	1.06885e-13	2.0912e-11	Kntc1																																		5.63603	6.04566	6.05033	5.22736	5.746	4.47686	4.75342	3.87335	4.31608	3.85761	4.1726	4.00092	4.94256
ENSMUSG00000073598	1.31909e-13	2.55524e-11	1700066B19Rik																																		10.1304	10.1819	9.99482	10.3152	10.3531	10.5111	10.6794	10.7411	10.8921	10.7673	10.747	10.623	10.89
ENSMUSG00000034906	1.75755e-13	3.37123e-11	Ncaph																																		10.3291	10.3273	10.0071	10.4362	10.2517	10.4403	10.6516	10.7006	10.841	10.7649	10.8948	10.7951	11.0529
ENSMUSG00000024030	1.77687e-13	3.3752e-11	Abcg1																																		13.1344	12.7403	12.7599	12.7677	12.6078	13.421	13.228	13.276	13.0602	12.8948	13.2274	13.4813	13.7737
ENSMUSG00000022537	2.00131e-13	3.76496e-11	Tmem44																																		9.63384	10.2286	9.45448	10.0233	9.75029	9.80286	10.5976	10.6784	10.6571	10.5037	10.7286	10.5733	11.0504
ENSMUSG00000025993	2.11558e-13	3.94203e-11	Slc40a1																																		13.3269	13.4101	13.4673	12.9656	13.0845	14.0574	13.8174	14.1654	13.7423	14.2913	14.0052	14.0903	13.9572
ENSMUSG00000038147	2.32912e-13	4.29898e-11	Cd84																																		14.0569	14.0765	14.134	14.2076	14.0862	13.8755	13.7075	13.934	13.8531	13.7883	13.7168	13.7265	13.6451
ENSMUSG00000071537	2.54757e-13	4.65825e-11	Klrg2																																		7.5729	7.37341	7.84205	8.12492	7.85895	7.01811	5.51666	6.17008	6.4753	6.45552	7.0707	6.41671	6.4959
ENSMUSG00000038623	3.25658e-13	5.89954e-11	Tm6sf1																																		13.8035	13.8009	13.564	13.8751	13.9333	13.1661	13.2222	13.4831	13.3349	13.6319	13.5144	13.4761	13.3553
ENSMUSG00000090291	3.29012e-13	5.90561e-11	Lrrc10b																																		0	2.82213	3.43173	0	0	0	0	0	0	0	0	0	0
ENSMUSG00000048978	3.6673e-13	6.5228e-11	Nrsn1																																		6.40374	5.77561	5.57828	0	5.57943	7.68349	7.8584	8.35274	8.14412	8.24192	8.16857	8.26131	8.02967
ENSMUSG00000058704	3.89448e-13	6.86445e-11	Memo1																																		10.9997	10.9748	10.8175	11.1915	11.2255	9.99837	10.5484	10.6582	10.7732	10.6614	10.6372	10.7241	10.4024
ENSMUSG00000049436	3.94199e-13	6.88616e-11	Upk1b																																		12.922	12.6066	12.6081	12.6749	12.8633	13.5155	13.5571	13.6276	13.4079	13.8188	13.5701	13.4884	13.7514
ENSMUSG00000040010	4.10592e-13	7.10906e-11	Slc7a5																																		11.1374	11.0044	10.6499	11.2836	10.713	9.67644	10.123	9.98875	10.0427	10.1321	10.4083	10.1771	10.1938
ENSMUSG00000102037	4.90046e-13	8.4103e-11	Bcl2a1a																																		10.0749	10.2065	10.1534	10.2685	10.6042	9.44239	8.92073	9.28256	10.1678	9.25783	9.01592	9.11992	9.04734
ENSMUSG00000001403	5.13842e-13	8.74201e-11	Ube2c																																		5.94678	7.36585	7.45169	6.92892	6.70579	3.82431	5.70182	5.91105	4.67778	2.54104	5.27992	3.23928	5.72966
ENSMUSG00000075225	6.20672e-13	1.04685e-10	Ccdc162																																		9.48259	8.88005	8.22437	9.07296	8.72561	9.00121	9.45033	9.79242	9.61168	10.1868	10.0277	9.88668	9.97133
ENSMUSG00000045092	6.45421e-13	1.07929e-10	S1pr1																																		11.9752	12.6767	12.2517	12.1534	11.5611	13.0959	12.9052	12.731	12.8023	12.8966	13.1248	12.7251	13.0879
ENSMUSG00000023045	7.94122e-13	1.31669e-10	Soat2																																		7.44172	6.95624	5.67361	6.92892	7.28614	1.00915	5.13065	4.11989	4.50823	4.75641	4.09484	6.01778	3.74375
ENSMUSG00000031748	1.50007e-12	2.46629e-10	Gnao1																																		3.34968	3.71635	4.43759	2.85811	2.29318	3.92393	5.93087	6.69864	4.50823	4.19789	5.98768	5.30245	7.00765
ENSMUSG00000035105	1.53627e-12	2.50475e-10	Egln3																																		7.02944	6.97626	7.88915	6.38025	6.75872	5.69032	4.30799	5.03837	5.7027	5.07795	5.34854	5.1583	4.09719
ENSMUSG00000027506	1.66069e-12	2.68523e-10	Tpd52																																		12.9727	13.0795	13.0887	13.3012	13.2862	12.7576	12.6378	12.6927	12.5615	12.8546	12.4192	12.5748	12.6846
ENSMUSG00000004552	1.73861e-12	2.78818e-10	Ctse																																		5.76359	5.44309	6.44197	5.48397	5.79751	1.59715	1.88238	0	2.73892	0	0.960735	5.1199	2.84762
ENSMUSG00000025738	1.96525e-12	3.12603e-10	Fbxl16																																		3.47426	5.5538	5.07193	2.04451	4.21383	8.10564	7.20828	7.80172	6.86302	7.46313	6.88681	7.29215	7.36308
ENSMUSG00000043263	2.20138e-12	3.47339e-10	Ifi209																																		9.22773	8.54354	9.9902	9.51018	9.29719	7.44441	5.54461	7.4502	7.49013	7.61982	6.68931	7.89124	7.40589
ENSMUSG00000004709	2.26854e-12	3.55071e-10	Cd244a																																		7.31416	7.49633	7.86915	7.75921	8.25411	5.2657	5.51666	6.55238	6.22466	4.27175	4.31658	6.01778	5.88904
ENSMUSG00000097296	2.73595e-12	4.24832e-10	Gm26532																																		6.38799	6.38209	6.77856	6.43339	5.79751	4.77246	5.99305	6.40519	5.77924	5.59206	5.5944	6.13796	7.08872
ENSMUSG00000025854	2.82874e-12	4.35782e-10	Fam20c																																		9.32193	9.37443	9.65273	9.40769	8.30839	6.63277	7.02201	7.97876	7.25127	7.39865	7.99214	8.30476	7.99504
ENSMUSG00000056888	2.85287e-12	4.36065e-10	Glipr1																																		9.95038	9.61206	9.64294	9.67	9.84971	9.21789	9.32297	9.58577	9.44155	9.24413	9.34045	9.37561	8.96742
ENSMUSG00000031799	3.15474e-12	4.78469e-10	Tpm4																																		11.7808	11.5705	11.7074	11.7403	11.8973	11.4497	10.834	11.3388	11.2867	11.1963	11.0006	11.2943	11.302
ENSMUSG00000047810	3.24284e-12	4.88047e-10	Ccdc88b																																		8.97443	9.97617	9.5455	9.34897	9.49541	9.13196	8.91539	8.88436	8.8829	9.19039	8.84238	9.01395	10.4011
ENSMUSG00000027422	3.36647e-12	5.02786e-10	Rrbp1																																		9.85621	10.3902	10.3646	9.79876	9.51862	9.21051	9.96521	9.43074	10.4117	9.63894	9.70837	10.3363	11.4621
ENSMUSG00000027210	4.14047e-12	6.13308e-10	Meis2																																		2.70411	3.39805	0	0	0	3.47603	5.36815	5.42211	6.99727	3.85761	2.93057	6.79132	6.78249
ENSMUSG00000041736	4.16918e-12	6.13308e-10	Tspo																																		12.2128	12.2711	12.3676	12.3776	12.3947	11.498	11.8186	11.6642	12.2344	11.8653	11.3111	11.1724	11.6283
ENSMUSG00000026072	4.32673e-12	6.31735e-10	Il1r1																																		6.90214	7.28791	7.43365	6.03541	7.06228	6.10544	3.93826	5.72493	4.24588	5.15804	3.51214	6.52355	4.19808
ENSMUSG00000000247	5.74583e-12	8.3272e-10	Lhx2																																		0.940675	0	0	0	0	2.60019	0	2.21457	4.96673	4.19789	4.24639	5.61014	6.03255
ENSMUSG00000032306	6.06437e-12	8.72421e-10	Mpi																																		11.6503	11.6317	11.3515	11.6705	11.5181	12.1107	12.5678	11.9377	12.3649	12.3724	12.4227	12.0023	12.2294
ENSMUSG00000039899	6.79042e-12	9.69741e-10	Fgl2																																		10.2165	10.1315	10.9424	11.3708	10.5961	9.70122	8.39981	9.09836	9.97791	9.36506	9.4998	9.87086	9.61324
ENSMUSG00000073489	6.90735e-12	9.79293e-10	Ifi204																																		9.07624	7.8831	9.695	9.45342	9.02204	6.88846	5.57203	6.1143	8.24203	6.96991	5.8044	7.0066	5.94817
ENSMUSG00000075611	7.13041e-12	1.00364e-09	Gm11545																																		5.40511	5.79827	5.67361	6.14566	6.5937	7.41046	7.35756	6.73608	6.4443	7.59126	7.4522	6.88591	7.12761
ENSMUSG00000024827	8.24179e-12	1.15179e-09	Gldc																																		0	0.90106	4.1142	0	0	5.94869	4.02018	4.11989	4.73014	0.973808	5.09257	5.23218	6.47594
ENSMUSG00000038059	8.88734e-12	1.2332e-09	Smim3																																		12.2993	12.5412	12.2443	12.4994	12.4392	11.2173	11.1351	11.5196	12.1743	11.5312	11.1244	11.4744	11.6244
ENSMUSG00000053318	1.11347e-11	1.53416e-09	Slamf8																																		11.1161	10.9964	11.2914	11.3708	10.908	10.1136	9.93649	10.5934	10.895	10.5489	10.8884	10.5446	10.4733
ENSMUSG00000040907	1.2885e-11	1.7629e-09	Atp1a3																																		9.42007	9.66389	9.53918	9.71719	9.21197	6.37558	6.58398	6.38961	7.89171	7.42317	7.28719	8.11765	8.2096
ENSMUSG00000000058	1.65322e-11	2.2462e-09	Cav2																																		10.2332	10.2687	10.1712	9.98083	10.101	9.3311	8.09416	9.6345	9.39974	9.31135	8.93455	9.5337	8.90537
ENSMUSG00000027306	1.78806e-11	2.41265e-09	Nusap1																																		6.55247	6.82994	7.12059	7.45102	5.89531	4.33927	5.84356	4.45537	4.50823	2.27979	3.83271	5.66452	4.82128
ENSMUSG00000003418	1.87078e-11	2.48991e-09	St8sia6																																		10.5888	8.94497	10.2286	9.9838	10.1575	8.57662	8.52083	9.6493	9.15838	9.99158	9.03166	10.0916	8.58512
ENSMUSG00000059479	1.86112e-11	2.48991e-09	B3gnt8																																		6.67436	5.96781	6.91487	7.04728	6.35673	0	4.49151	3.78083	4.56699	0	0	4.37162	3.4485
ENSMUSG00000030541	1.91773e-11	2.53516e-09	Idh2																																		13.2189	13.0111	13.0276	13.2053	13.4336	13.5038	13.67	13.5207	13.7437	13.6468	13.4977	13.4296	13.5103
ENSMUSG00000028542	2.0611e-11	2.70641e-09	Slc6a9																																		6.35596	7.95547	7.2396	6.22817	7.07277	4.71799	4.09769	3.87335	3.51165	3.75833	4.87721	4.00092	5.47206
ENSMUSG00000038301	2.16208e-11	2.82008e-09	Snx10																																		12.0925	12.121	12.108	12.2072	12.0965	11.8236	11.8118	11.9851	11.8245	11.793	11.647	11.8884	11.874
ENSMUSG00000072620	2.22963e-11	2.88892e-09	Slfn2																																		11.6291	11.6844	12.282	12.2107	12.5766	11.5086	11.4165	11.9353	11.9853	11.453	10.816	11.4849	10.8556
ENSMUSG00000022033	2.49805e-11	3.1944e-09	Pbk																																		7.64094	7.97052	8.31093	8.57459	6.88314	5.47727	5.82089	6.72371	6.2063	4.34201	0	6.33524	6.73292
ENSMUSG00000073421	2.49462e-11	3.1944e-09	H2-Ab1																																		11.2877	11.8317	11.5019	14.157	10.8543	10.4234	10.0469	9.46274	10.6856	9.4688	10.8782	10.354	9.92425
ENSMUSG00000000078	2.65575e-11	3.37401e-09	Klf6																																		16.1583	16.2689	16.3425	16.3804	15.7727	15.4101	15.6652	15.5671	15.1454	15.6798	16.0267	15.4614	15.8884
ENSMUSG00000019088	2.81302e-11	3.55076e-09	Dnase1l1																																		8.19661	8.03397	8.19789	8.95677	8.77463	6.6905	7.91838	7.87628	8.105	6.6891	7.0707	7.10819	7.26184
ENSMUSG00000000290	3.08886e-11	3.87395e-09	Itgb2																																		15.1036	14.8978	14.9847	15.3161	15.1423	14.8907	14.5672	14.8772	14.5482	14.6516	14.6919	14.7149	14.6055
ENSMUSG00000033152	3.13321e-11	3.90453e-09	Podxl2																																		7.28043	6.59123	6.76419	6.20798	6.21239	8.34462	7.11815	7.47993	7.88017	7.94734	7.28719	8.0375	8.16044
ENSMUSG00000000682	3.41945e-11	4.23427e-09	Cd52																																		12.5488	12.5344	12.7696	12.3241	12.7509	12.4268	11.8389	12.2981	12.44	11.7653	11.6217	11.5111	11.7064
ENSMUSG00000007944	3.71291e-11	4.56875e-09	Ttc9b																																		0	0	0	0	3.8733	5.74583	3.43985	4.45537	5.20735	5.56294	3.25046	4.23455	4.61781
ENSMUSG00000028362	3.94049e-11	4.81848e-09	Tnfsf8																																		7.68672	7.76725	8.02188	7.70981	7.43992	0	4.17125	5.77376	6.02956	4.85582	5.7547	5.03987	4.61781
ENSMUSG00000006344	4.05054e-11	4.92228e-09	Ggt5																																		10.5689	10.5918	10.3975	10.5297	10.5527	10.9984	10.7106	10.9117	11.207	10.848	10.7706	10.9987	10.8036
ENSMUSG00000017716	4.27313e-11	5.16072e-09	Birc5																																		7.11805	7.45413	7.38753	6.65836	6.44012	1.00915	5.51666	5.56767	5.2794	5.19647	0	3.50074	6.13789
ENSMUSG00000030653	4.33073e-11	5.16651e-09	Gm45837																																		11.4676	11.1558	10.8536	10.6719	10.9449	11.2313	11.0197	11.5352	11.2237	11.0038	11.6213	11.9275	11.4019
ENSMUSG00000059089	4.32921e-11	5.16651e-09	Fcgr4																																		9.88315	9.35163	10.1396	9.71003	9.79691	8.93409	9.14954	9.16851	9.53465	9.36295	8.72469	9.25009	8.69277
ENSMUSG00000026259	4.46657e-11	5.29627e-09	Ngef																																		1.91007	4.70905	3.69672	4.6416	3.28955	2.60019	5.05493	6.1882	6.29587	6.07718	6.49109	5.79213	7.33012
ENSMUSG00000019818	4.65133e-11	5.44929e-09	Cd164																																		15.2033	15.249	15.2178	15.319	15.2956	15.6526	15.7955	15.7609	15.543	15.6668	15.8104	15.5826	15.5736
ENSMUSG00000034118	4.64195e-11	5.44929e-09	Tpst1																																		9.84038	9.62954	10.0668	10.0869	9.83592	9.59376	9.47959	9.61453	9.10238	9.42901	9.23338	9.53005	9.56211
ENSMUSG00000055541	4.90737e-11	5.71504e-09	Lair1																																		15.5827	15.7717	15.5295	15.8008	15.6559	15.3905	15.4131	15.426	15.6439	15.4799	15.3555	15.3523	15.3063
ENSMUSG00000079017	5.47426e-11	6.33751e-09	Ifi27l2a																																		9.2475	8.56682	10.0071	9.18823	9.70717	7.09493	7.86949	7.08462	8.28203	7.93603	7.28719	7.77247	6.93643
ENSMUSG00000002059	5.66705e-11	6.52211e-09	Rab34																																		9.83458	9.88515	9.8218	9.44266	9.94273	10.6995	10.3508	10.2045	10.3987	10.0293	10.701	10.163	10.3717
ENSMUSG00000026222	5.75e-11	6.54063e-09	Sp100																																		10.0017	9.70045	10.4768	10.4811	10.206	8.75292	8.19018	9.03217	9.0748	9.62668	8.7629	9.39785	9.05744
ENSMUSG00000043391	5.74306e-11	6.54063e-09	2510009E07Rik																																		11.6894	11.561	11.5229	11.3742	11.3347	12.1219	11.5854	12.1041	11.9328	11.9926	12.2591	12.3376	12.0475
ENSMUSG00000084932	6.14384e-11	6.94822e-09	Gm15156																																		6.86848	6.70356	6.99087	7.1247	7.24962	5.97215	6.05266	4.19351	5.31412	5.03618	4.92293	6.099	5.43119
ENSMUSG00000003812	6.62416e-11	7.44838e-09	Dnase2a																																		11.7962	11.9503	12.0544	11.828	11.7318	11.8901	12.141	12.2593	12.4503	12.271	12.1895	11.98	12.2942
ENSMUSG00000025104	7.17019e-11	8.01627e-09	Hdgfl3																																		12.4981	12.5483	12.385	12.6322	12.6627	12.0295	12.0623	12.3529	12.2815	12.4919	12.1728	12.1614	12.0825
ENSMUSG00000004698	8.21117e-11	9.12793e-09	Hdac9																																		9.13875	9.2003	9.25315	9.5727	9.00022	7.22758	8.03134	8.47957	8.19157	8.44713	8.38821	8.87385	8.51841
ENSMUSG00000021719	9.1373e-11	1.01001e-08	Rgs7bp																																		7.82768	8.2873	8.33543	8.28767	7.90077	9.10036	9.26114	9.23975	8.8742	8.75461	9.03946	9.07043	9.3345
ENSMUSG00000033857	9.81544e-11	1.07887e-08	Engase																																		11.0956	10.9145	11.041	11.1163	11.1874	11.4756	11.4099	11.4273	11.1146	11.0648	11.4459	11.3136	11.2956
ENSMUSG00000059213	9.99747e-11	1.09274e-08	Ddn																																		0	0	0	0	0	3.18616	4.02018	3.9603	5.96548	4.03776	3.6271	3.37593	5.69556
ENSMUSG00000068735	1.02716e-10	1.11647e-08	Trp53i11																																		9.70549	10.0166	9.94155	9.94163	9.5167	10.0897	10.059	10.1684	9.92975	10.2326	10.0316	10.5804	10.8293
ENSMUSG00000024942	1.11532e-10	1.2056e-08	Capn1																																		6.67436	6.44089	6.59592	5.6124	6.24985	5.10518	4.65429	5.32716	3.83221	4.75641	4.50874	3.37593	4.94256
ENSMUSG00000047959	1.15508e-10	1.24171e-08	Kcna3																																		8.76172	8.4101	8.59285	9.03907	8.48764	5.94869	6.52907	6.15172	6.83938	7.31378	6.82794	8.04776	6.35006
ENSMUSG00000013766	1.20902e-10	1.29259e-08	Ly6g6e																																		6.73788	7.16249	6.57961	5.89092	6.50353	7.73241	8.54178	8.80437	8.3754	8.54346	8.93455	7.97969	8.22163
ENSMUSG00000104354	1.26638e-10	1.34656e-08	Gm37126																																		5.85809	4.50373	5.44051	5.18668	5.5497	4.54102	2.45366	4.82327	4.01214	5.15804	4.01264	4.91084	3.4485
ENSMUSG00000050410	1.2911e-10	1.36542e-08	Tcf19																																		8.10804	6.89447	8.19253	7.6808	7.39046	6.41035	6.74923	6.73608	7.04971	6.66189	5.31464	6.36839	7.0622
ENSMUSG00000008496	1.34528e-10	1.40751e-08	Pou2f2																																		8.51575	8.8451	9.32343	8.30678	8.53013	8.31281	7.89142	7.69801	8.73059	8.54346	8.22897	8.81195	9.59716
ENSMUSG00000034243	1.3438e-10	1.40751e-08	Golgb1																																		7.3058	7.11814	7.26023	6.74499	6.62255	7.93704	7.09943	7.25766	7.4977	7.56946	8.02919	8.0375	8.42263
ENSMUSG00000056145	1.35646e-10	1.41165e-08	AI504432																																		6.7128	5.94768	6.70525	6.12427	6.7192	5.7728	5.57203	1.49606	5.31412	4.80697	4.73065	3.82109	3.98872
ENSMUSG00000026564	1.41309e-10	1.46281e-08	Dusp27																																		8.05915	8.66567	8.973	9.01313	8.42351	9.65304	8.77202	9.08391	8.93959	8.92452	9.9525	9.88238	9.86027
ENSMUSG00000021806	1.42772e-10	1.47018e-08	Nid2																																		9.3302	9.43354	9.18737	9.12233	9.45588	9.45909	9.10096	9.82754	9.39163	9.64764	10.1529	10.0165	10.1815
ENSMUSG00000021062	1.5912e-10	1.5965e-08	Rab15																																		2.2258	0	0	0	0	5.37536	3.85141	3.33679	5.89843	4.99316	5.944	7.01709	5.82738
ENSMUSG00000031111	1.57518e-10	1.5965e-08	Igsf1																																		6.38799	6.57819	5.84722	3.37518	3.8733	0	3.759	0	0	0	0	0	2.23844
ENSMUSG00000032482	1.58348e-10	1.5965e-08	Cspg5																																		3.58894	6.25677	5.44051	5.14481	5.0943	7.25653	7.41168	7.62671	7.02896	6.51755	7.52071	7.74749	9.27223
ENSMUSG00000036875	1.56752e-10	1.5965e-08	Dna2																																		6.37206	6.95624	6.69013	8.0361	6.6082	0	2.86181	3.78083	5.2794	3.75833	3.25046	4.08307	5.55047
ENSMUSG00000057191	1.55922e-10	1.5965e-08	AB124611																																		7.54476	6.7508	7.46063	7.6808	6.32198	4.47686	0	5.97508	5.38114	5.67607	4.87721	5.03987	5.91891
ENSMUSG00000001783	1.64615e-10	1.64321e-08	Rtcb																																		12.9034	12.9037	12.8338	13.0477	12.7911	12.6718	12.3818	12.6315	12.355	12.7029	12.4714	12.583	12.5515
ENSMUSG00000032359	1.68804e-10	1.67647e-08	Ctsh																																		15.525	15.5877	15.783	15.6225	15.6836	15.1905	15.1223	15.3066	15.5186	15.5451	15.3302	15.2417	15.3053
ENSMUSG00000020914	1.71825e-10	1.69786e-08	Top2a																																		8.25856	7.90415	8.10973	8.19327	6.57906	1.00915	6.23526	6.27556	5.53623	5.15804	4.38352	5.76749	7.35218
ENSMUSG00000059326	1.82072e-10	1.79007e-08	Csf2ra																																		11.2501	11.2543	11.6198	11.4572	11.305	10.0196	10.2194	9.86464	10.243	9.96677	9.8423	10.4197	10.5081
ENSMUSG00000060586	2.11054e-10	2.06464e-08	H2-Eb1																																		8.52298	9.29299	8.65646	12.0484	7.98093	5.44409	7.29311	4.51403	7.95907	4.40901	8.03441	7.86245	6.51558
ENSMUSG00000027956	2.4447e-10	2.37963e-08	Tmem144																																		10.7699	10.3264	10.2787	10.682	10.1112	11.085	10.7584	10.7586	10.7646	10.7864	11.1942	11.374	10.9581
ENSMUSG00000025464	2.5447e-10	2.4647e-08	Paox																																		8.65717	8.65949	8.54323	9.0276	9.11886	9.528	9.14954	9.35855	9.59413	9.40869	9.44012	8.96333	9.3037
ENSMUSG00000005410	2.59817e-10	2.4963e-08	Mcm5																																		10.1185	9.41166	9.74157	10.1623	9.43367	9.0977	9.13123	9.56511	9.19377	9.50179	8.90067	9.5337	8.63095
ENSMUSG00000031246	2.60284e-10	2.4963e-08	Sh3bgrl																																		9.84616	9.57808	9.81485	10.0074	9.67998	9.51208	8.89925	8.88158	8.98877	8.40672	7.95411	8.80592	8.43302
ENSMUSG00000062248	3.58902e-10	3.42532e-08	Cks2																																		9.46017	9.31477	9.70255	9.60779	10.2483	9.16287	8.94715	9.62455	9.8477	9.4941	8.96492	9.07043	8.56637
ENSMUSG00000018819	4.08877e-10	3.88334e-08	Lsp1																																		12.3025	12.6834	12.7253	12.9267	12.6998	11.7204	11.2209	11.0679	11.7728	11.4269	11.2104	11.376	11.8663
ENSMUSG00000037649	4.36499e-10	4.12565e-08	H2-DMa																																		14.1191	14.2822	14.3136	14.5742	14.2737	14.2142	14.0483	14.0399	14.2454	13.9859	13.7969	13.6292	13.928
ENSMUSG00000027200	4.726e-10	4.44539e-08	Sema6d																																		7.70591	7.3274	7.84887	6.10256	7.5715	8.90695	9.8593	9.39021	8.57826	9.53404	8.82442	9.09291	8.89413
ENSMUSG00000022376	4.93136e-10	4.61637e-08	Adcy8																																		7.28894	7.3429	7.16501	7.19819	7.06228	9.05439	8.4487	8.77469	8.08	9.01332	8.27817	8.30476	9.03375
ENSMUSG00000005087	5.92267e-10	5.51795e-08	Cd44																																		6.87979	6.25677	7.47834	7.58229	6.96426	5.41013	3.85141	0	4.24588	0.973808	4.5675	5.88666	5.66063
ENSMUSG00000042684	5.99928e-10	5.56284e-08	Npl																																		11.276	11.3282	11.4462	11.3164	11.5699	11.9858	12.1657	12.0338	12.2719	12.4836	11.9101	11.9111	11.8265
ENSMUSG00000036223	6.08905e-10	5.61944e-08	Ska1																																		3.47426	3.13864	5.0245	2.63433	3.66722	0	0	0	0	0	0	0	0
ENSMUSG00000041431	6.89396e-10	6.33241e-08	Ccnb1																																		7.6005	7.07238	7.53867	6.92892	5.94184	0	5.36815	6.45094	5.00972	5.67607	2.25858	3.82109	6.25959
ENSMUSG00000038738	7.19381e-10	6.57696e-08	Shank1																																		5.66246	3.97695	4.7016	2.85811	5.66512	5.74583	6.28581	6.88796	7.1965	6.21462	6.33073	7.13733	6.87681
ENSMUSG00000035352	7.95349e-10	7.23767e-08	Ccl12																																		12.9114	12.9146	13.4889	13.7463	13.7177	12.8957	12.731	12.6723	13.4295	12.5384	12.5406	12.4047	12.9403
ENSMUSG00000073902	8.35712e-10	7.56977e-08	Gvin3																																		7.26327	6.08306	6.51243	7.28748	6.45624	4.66138	0.92266	3.57583	3.51165	4.53434	0.960735	4.71862	3.60367
ENSMUSG00000041552	8.5509e-10	7.7096e-08	Ptchd1																																		8.379	8.60589	8.34028	9.27327	8.58246	7.75287	7.8074	6.1882	7.44385	7.29619	6.42907	7.93061	7.23835
ENSMUSG00000030772	8.92083e-10	8.00624e-08	Dkk3																																		0	0	0	2.04451	0	5.92484	5.90954	6.6207	5.67625	6.21462	6.97627	6.85116	8.41217
ENSMUSG00000049538	9.77896e-10	8.73631e-08	Adamts16																																		9.1805	9.44974	9.14365	9.1517	8.80955	9.28501	8.49957	8.34468	9.0101	8.56565	8.34687	8.46271	9.4718
ENSMUSG00000027273	9.91132e-10	8.81432e-08	Snap25																																		6.76252	5.98767	7.17591	4.86433	6.97549	7.30353	8.12688	8.59276	9.0048	8.52092	8.02919	7.86245	8.25128
ENSMUSG00000030760	1.07203e-09	9.49059e-08	Acer3																																		13.0621	13.2378	13.1909	13.2326	13.1433	12.9466	12.8869	12.5988	12.914	13.2114	12.443	12.6954	12.4433
ENSMUSG00000023019	1.1681e-09	1.02946e-07	Gpd1																																		9.1364	9.27087	9.45448	9.7886	9.45588	10.0461	9.94569	9.78053	9.80562	9.99021	10.1884	10.3152	10.1877
ENSMUSG00000068696	1.18809e-09	1.04237e-07	Gpr88																																		0	0	0	0	0	0	0	0	0	0	0	0	0
ENSMUSG00000015314	1.21494e-09	1.06118e-07	Slamf6																																		11.2468	11.0993	11.0596	11.2289	11.4493	10.9622	10.7799	10.7326	10.895	10.6648	10.3362	11.1113	10.7009
ENSMUSG00000041781	1.22904e-09	1.06872e-07	Cpsf2																																		11.2893	11.008	10.9941	10.8648	10.8016	10.7681	10.7206	10.7503	10.6238	10.869	10.6475	10.8923	10.7732
ENSMUSG00000085089	1.25024e-09	1.08234e-07	Arhgap15os																																		4.46903	2.41608	5.07193	4.51585	4.72022	2.33655	0	2.21457	1.9403	2.27979	0	0	1.16325
ENSMUSG00000020897	1.29436e-09	1.1156e-07	Aurkb																																		6.94584	7.12712	7.33017	6.90403	6.99768	6.64742	5.20259	6.59376	5.50652	5.56294	5.34854	3.72201	5.55047
ENSMUSG00000099974	1.3441e-09	1.15339e-07	Bcl2a1d																																		9.14814	9.1439	9.5434	9.8172	10.0673	8.49798	7.29311	8.27431	8.77177	8.36514	7.55014	7.72208	8.10306
ENSMUSG00000049044	1.3665e-09	1.16749e-07	Rapgef4																																		4.74114	5.04855	5.87423	4.05543	4.77264	6.52584	7.31762	6.78454	6.31314	8.28269	7.60025	8.33441	8.65777
ENSMUSG00000018774	1.46155e-09	1.24327e-07	Cd68																																		15.3253	15.5616	15.5109	15.5352	15.2741	15.4532	15.6546	15.1804	15.6452	15.5405	15.3969	15.4475	15.764
ENSMUSG00000040564	1.62931e-09	1.37998e-07	Apoc1																																		4.96998	3.97695	6.36789	3.86226	5.39109	3.18616	0	1.49606	2.25816	0	3.38723	3.08833	3.07685
ENSMUSG00000027523	1.67919e-09	1.41609e-07	Gnas																																		14.0209	14.3618	14.3905	14.097	14.3918	13.8065	13.3169	13.3919	13.7748	13.3176	13.499	13.534	13.9223
ENSMUSG00000003352	1.73375e-09	1.45583e-07	Cacnb3																																		0	0	2.09207	0	0	0	0.92266	4.62464	4.73014	4.40901	5.5944	5.46448	5.10726
ENSMUSG00000040447	1.80613e-09	1.51012e-07	Spns2																																		9.88034	9.62003	9.79732	9.69922	9.40698	9.24704	8.8911	8.16416	9.09989	8.3985	9.15413	8.7378	9.03375
ENSMUSG00000097224	1.86413e-09	1.55199e-07	Gm26716																																		8.44899	8.7201	9.06084	9.17788	8.65407	7.24695	7.54219	7.51626	7.54231	7.56212	7.33024	7.75378	7.43719
ENSMUSG00000024610	2.01448e-09	1.65145e-07	Cd74																																		11.9746	12.5913	12.4763	14.9897	12.0355	10.2554	10.3025	9.45901	11.0639	9.94295	11.263	11.26	10.8815
ENSMUSG00000035064	2.01113e-09	1.65145e-07	Eef2k																																		12.6159	12.6675	12.7219	12.8043	12.6049	12.9755	12.9907	12.8544	12.7881	12.9328	13.2975	12.8522	13.1018
ENSMUSG00000035212	2.01039e-09	1.65145e-07	Leprot																																		13.4533	13.5458	13.5454	13.6826	13.6069	13.4065	13.2876	13.6193	13.3736	13.4987	13.3179	13.1831	13.3689
ENSMUSG00000066456	2.01736e-09	1.65145e-07	Hmgn3																																		7.88492	7.87779	8.19253	8.47251	8.03558	6.71851	7.30133	7.00506	7.45167	7.35684	7.43652	7.56656	7.3739
ENSMUSG00000035342	2.14267e-09	1.74673e-07	Lzts2																																		8.1224	8.00015	7.53867	7.53446	7.38205	8.00117	8.10358	7.69167	7.30404	7.39038	8.11048	8.1843	8.30881
ENSMUSG00000063632	2.25931e-09	1.83417e-07	Sox11																																		4.13337	1.45147	1.06203	0	0	0	4.70471	2.69201	4.82948	1.54993	2.25858	4.49679	7.1018
ENSMUSG00000023391	2.28546e-09	1.84773e-07	Dlx2																																		0	0	0	0	0	0	0	0	0	0	0	2.2487	6.03255
ENSMUSG00000027994	2.34801e-09	1.89048e-07	Mcub																																		6.77468	6.02659	7.12059	5.51716	7.24962	3.92393	4.17125	0	5.05148	0	3.09936	5.03987	4.29236
ENSMUSG00000050423	2.55243e-09	2.04665e-07	Ppp1r3g																																		0	0	1.06203	0	0.982102	5.18767	3.02943	5.79756	0.960476	3.12303	3.92548	3.91381	5.94817
ENSMUSG00000029552	2.5798e-09	2.05178e-07	Tes																																		11.5767	11.5726	11.7045	11.6078	11.6496	11.2074	11.6083	11.5228	11.535	11.596	10.8167	11.2355	11.2121
ENSMUSG00000064344	2.57395e-09	2.05178e-07	mt-Tm																																		6.50944	6.32079	6.18585	6.05814	6.45624	7.41046	7.48564	7.23168	7.37974	7.50966	7.49066	7.38414	6.89195
ENSMUSG00000006301	2.78175e-09	2.20344e-07	Tmbim1																																		12.0834	12.1989	12.2287	12.3238	12.3311	11.5957	12.0901	11.6899	11.6307	12.0011	11.4826	12.0252	11.6728
ENSMUSG00000005089	2.85397e-09	2.25153e-07	Slc1a2																																		7.85085	8.56352	7.98519	7.61333	6.96426	9.42336	8.56926	9.06196	9.08237	8.30485	9.09044	9.11505	10.7599
ENSMUSG00000022421	2.88054e-09	2.26337e-07	Nptxr																																		7.32247	7.4824	7.49584	7.54254	7.76504	5.85082	5.9519	6.1143	6.34706	5.50287	5.85245	5.19571	6.39325
ENSMUSG00000031980	2.91062e-09	2.27785e-07	Agt																																		7.56592	9.8665	9.2685	7.71697	8.9584	0	1.88238	0	5.2794	0	3.51214	6.28406	4.46425
ENSMUSG00000035104	2.98475e-09	2.32656e-07	Eva1a																																		10.9389	10.4736	10.3917	10.2414	10.5602	10.435	11.2541	11.5111	11.2333	11.6112	11.3849	11.4398	11.242
ENSMUSG00000047735	3.22805e-09	2.50622e-07	Samd9l																																		6.64815	6.53836	7.49584	6.9412	6.95295	3.01598	2.67212	0	3.09889	3.65171	0	3.08833	1.79877
ENSMUSG00000027490	3.34049e-09	2.58327e-07	E2f1																																		7.21051	6.91536	7.97275	8.00718	7.92991	6.96062	5.16706	6.60729	6.02956	6.79309	6.38073	7.05829	6.97959
ENSMUSG00000020612	3.40444e-09	2.62236e-07	Prkar1a																																		14.8616	14.89	14.902	14.9647	15.0268	15.1754	15.2652	15.1219	15.0207	15.1406	15.0055	15.0375	15.0316
ENSMUSG00000051339	3.54463e-09	2.71963e-07	2900026A02Rik																																		7.91271	7.93516	7.38753	8.43391	7.61521	7.77972	7.47841	8.04986	7.94806	7.68209	8.86891	8.17964	8.60363
ENSMUSG00000085111	3.59528e-09	2.74772e-07	Ascl4																																		8.61719	8.53006	8.50917	8.59027	8.68174	8.173	8.0014	8.20923	7.87437	8.37355	8.08556	8.43561	8.16044
ENSMUSG00000006522	3.72763e-09	2.83779e-07	Itih3																																		7.2974	7.74992	7.70586	6.08052	7.24034	4.01711	4.09769	4.91319	3.73307	0	0	6.17589	5.43119
ENSMUSG00000032841	3.89221e-09	2.95159e-07	Prr5l																																		9.63551	9.0875	9.65077	9.28777	9.04885	8.51005	8.26769	8.63961	8.49748	8.02948	8.49423	9.20952	8.22761
ENSMUSG00000025203	4.31777e-09	3.26167e-07	Scd2																																		11.4024	11.6258	11.6946	11.635	11.4713	11.838	11.5595	12.0272	11.734	11.658	11.8916	12.1418	12.1932
ENSMUSG00000036594	4.44846e-09	3.34746e-07	H2-Aa																																		9.4278	10.4042	9.15195	12.6334	8.89479	7.16787	8.42634	4.72737	8.55304	3.85761	9.17789	8.7025	6.59172
ENSMUSG00000022893	4.58657e-09	3.43817e-07	Adamts1																																		13.1842	13.8298	13.6295	14.2355	13.518	11.1894	11.3334	11.6005	11.4311	11.3151	12.0247	11.7682	12.7171
ENSMUSG00000019966	4.84392e-09	3.61722e-07	Kitl																																		10.2808	9.45688	9.77957	9.76288	9.61508	8.69063	9.09151	9.38433	8.72415	9.09188	9.19197	9.46642	9.30935
ENSMUSG00000029819	5.24083e-09	3.89874e-07	Npy																																		0	0	0	0	2.29318	0	0	8.8704	10.2851	8.35668	9.09544	10.0385	5.05442
ENSMUSG00000028832	5.4657e-09	4.05062e-07	Stmn1																																		9.88876	10.0781	10.2194	10.2513	10.2563	9.0069	9.11501	9.71484	9.89434	9.99431	8.86598	9.43743	9.44383
ENSMUSG00000090625	5.86691e-09	4.33155e-07	Gm20721																																		13.9416	14.3315	14.318	14.0301	14.3878	13.7794	13.3125	13.4086	13.7204	13.3269	13.4587	13.4632	13.947
ENSMUSG00000039137	6.16768e-09	4.53649e-07	Whrn																																		10.1422	10.4207	10.4534	10.3605	10.1698	10.3603	10.3656	9.96923	10.1523	10.0293	10.4032	10.7273	11.0944
ENSMUSG00000056486	6.30892e-09	4.623e-07	Chn1																																		2.89452	5.19239	5.0245	3.37518	3.96626	7.16787	6.41256	7.59988	7.25127	6.86644	6.09143	6.90862	6.97959
ENSMUSG00000060402	6.6769e-09	4.87439e-07	Chst8																																		10.2042	10.1668	9.82353	10.2818	9.9298	10.7839	10.8054	10.5805	10.4376	10.107	11.0765	10.8088	10.6945
ENSMUSG00000020808	7.32471e-09	5.32744e-07	Pimreg																																		6.35596	6.95624	7.01534	6.64341	6.30428	0	6.28581	0	3.51165	2.54104	3.25046	4.23455	5.10726
ENSMUSG00000079164	7.50383e-09	5.4375e-07	Tlr5																																		8.71828	8.85594	8.17635	8.33963	8.53393	9.13196	8.96536	8.82189	9.23285	9.12215	9.63472	9.36128	9.40214
ENSMUSG00000015243	7.5759e-09	5.46947e-07	Abca1																																		12.771	12.1707	12.3676	12.2962	12.2181	13.1866	12.8304	13.0255	12.5823	12.5639	13.1633	12.9902	12.981
ENSMUSG00000024675	7.61512e-09	5.47756e-07	Ms4a4c																																		7.43407	7.36585	7.75754	7.94144	7.38205	6.64742	5.90954	7.01525	6.96486	6.64809	6.00904	6.2489	6.87681
ENSMUSG00000072720	7.77034e-09	5.56875e-07	Myo18b																																		6.05048	6.55176	5.87423	5.30545	5.51934	6.47747	7.09943	6.05627	6.93171	6.1178	6.39703	7.11797	8.44333
ENSMUSG00000018012	8.07545e-09	5.76628e-07	Rac3																																		9.37284	9.63899	9.5115	9.10333	10.1698	8.56895	9.14499	9.36255	9.17027	9.51135	8.79706	9.01918	8.81693
ENSMUSG00000038872	8.23927e-09	5.86187e-07	Zfhx3																																		11.0299	11.6571	11.5361	11.2575	10.7722	11.0937	11.3845	10.7396	11.2035	10.8359	11.3602	11.6018	12.205
ENSMUSG00000074657	8.50919e-09	6.03196e-07	Kif5a																																		6.64815	7.31959	5.47621	6.77274	5.39109	8.07888	7.38873	7.48727	6.3302	6.25159	7.85145	8.02196	9.00967
ENSMUSG00000041638	8.79969e-09	6.21538e-07	Gcn1																																		9.78282	10.1916	10.0116	9.62312	9.01117	10.3525	9.79676	9.51573	9.46491	9.31353	9.83484	10.5125	10.3527
ENSMUSG00000000594	9.2053e-09	6.47848e-07	Gm2a																																		14.3679	14.5704	14.5805	14.5616	14.513	14.0574	13.8501	13.8819	14.0066	13.8701	13.954	14.054	14.1655
ENSMUSG00000072214	9.77279e-09	6.85321e-07	Septin5																																		2.70411	2.63334	3.43173	2.36936	1.56105	4.10464	1.88238	4.77612	4.24588	4.19789	4.24639	5.03987	4.88319
ENSMUSG00000027639	9.91204e-09	6.92604e-07	Samhd1																																		11.3861	11.3379	11.364	11.9432	11.6881	10.8824	10.8997	11.1615	11.2736	11.0419	11.0471	11.4087	11.2654
ENSMUSG00000025743	1.02902e-08	7.16472e-07	Sdc3																																		11.9583	12.2376	12.6928	12.8051	12.3019	10.6666	10.9977	11.1372	10.929	11.0079	10.9302	11.4315	11.1074
ENSMUSG00000039145	1.11062e-08	7.7054e-07	Camk1d																																		12.2842	12.0273	12.27	12.2882	12.2036	11.5156	10.9825	11.4843	10.8661	11.0576	11.3855	11.753	11.5452
ENSMUSG00000098318	1.18356e-08	8.18245e-07	Lockd																																		4.96998	4.44748	4.20209	4.22575	4.77264	0	3.55426	4.11989	0	0.973808	0	0	3.74375
ENSMUSG00000026341	1.21629e-08	8.37912e-07	Actr3																																		13.9317	13.8412	13.9112	14.0626	14.2803	13.786	13.6572	13.8808	13.8501	13.8783	13.7426	13.8333	13.705
ENSMUSG00000032300	1.22748e-08	8.42656e-07	1700017B05Rik																																		14.5475	14.3912	14.2342	14.2697	13.9363	14.5466	14.8106	14.3887	14.4852	14.4786	14.7634	14.8059	14.6851
ENSMUSG00000026866	1.2701e-08	8.68866e-07	Kynu																																		6.46508	4.9304	6.5631	6.83988	3.28955	2.60019	4.17125	0.93384	3.51165	1.96053	2.51891	4.1608	3.07685
ENSMUSG00000051504	1.28688e-08	8.77275e-07	Siglech																																		15.5015	15.5332	15.4929	15.6244	15.6556	15.8715	15.7716	15.6456	16.0269	15.701	15.6286	15.615	15.8534
ENSMUSG00000091649	1.32826e-08	9.02342e-07	Phf11b																																		9.56721	10.0154	10.2699	10.3662	10.062	9.16287	8.86917	9.23104	9.72568	8.95286	8.66203	9.31103	9.21018
ENSMUSG00000038179	1.4013e-08	9.48667e-07	Slamf7																																		3.7941	5.41403	5.95235	6.65836	5.63712	0	3.93826	3.68197	0	2.54104	0	3.08833	2.57494
ENSMUSG00000024168	1.56914e-08	1.05863e-06	Tmem204																																		11.4894	11.2717	11.3694	10.7534	10.9541	12.112	12.5714	12.3881	12.3443	12.6419	12.3361	12.3355	12.1798
ENSMUSG00000026483	1.58371e-08	1.06114e-06	Niban1																																		10.9157	10.5507	10.8391	11.0168	11.1099	10.758	9.65491	10.3024	9.46491	9.91153	9.99325	9.95099	9.85062
ENSMUSG00000056121	1.57955e-08	1.06114e-06	Fez2																																		13.7638	13.651	13.5895	13.6462	13.6864	13.8899	13.8642	13.7478	13.81	13.8515	13.6312	13.8631	13.9288
ENSMUSG00000041120	1.6401e-08	1.09517e-06	Nbl1																																		8.11284	8.05764	8.08682	8.52649	7.75205	8.15774	9.02858	8.78366	8.46695	9.46487	9.21971	8.80894	8.76854
ENSMUSG00000027803	1.65319e-08	1.10016e-06	Wwtr1																																		6.75025	6.48347	7.73562	5.86537	7.24034	5.94869	5.99305	5.39115	4.78066	4.12004	3.73356	5.23218	5.47206
ENSMUSG00000037217	1.76652e-08	1.17159e-06	Syn1																																		4.63837	4.88876	4.1142	1.62459	2.55501	5.01768	4.24124	5.15354	6.80318	3.85761	6.11132	5.71693	6.23606
ENSMUSG00000034341	1.88693e-08	1.24722e-06	Wbp2																																		13.329	13.5826	13.5851	13.42	13.4441	13.6688	13.5869	13.4851	13.5185	13.6716	13.5563	13.6392	13.8484
ENSMUSG00000026548	1.8941e-08	1.24775e-06	Slamf9																																		12.8514	13.289	13.0085	13.3211	12.8089	12.4374	12.5047	12.8439	13.0844	12.5146	12.0005	12.09	12.5293
ENSMUSG00000026955	1.97193e-08	1.29033e-06	Sapcd2																																		3.58894	4.84589	4.87207	6.8267	0	0	0	0	3.24999	0	0	0	2.57494
ENSMUSG00000028649	1.96718e-08	1.29033e-06	Macf1																																		9.74622	9.71987	10.0987	9.97337	9.3369	9.86842	9.65651	9.48856	9.7289	9.2714	9.958	9.92894	10.4518
ENSMUSG00000029810	1.98785e-08	1.29641e-06	Tmem176b																																		14.7626	14.6335	14.6946	14.5652	14.8509	14.5662	14.4313	14.5799	14.5915	14.6264	14.2192	14.1896	14.3685
ENSMUSG00000007655	2.02974e-08	1.31933e-06	Cav1																																		7.88492	6.72737	7.83519	7.67346	8.41941	6.61797	5.9519	6.37386	5.20735	5.03618	5.38166	6.21286	6.28274
ENSMUSG00000079523	2.05414e-08	1.33077e-06	Tmsb10																																		9.28626	9.46929	9.77061	9.39658	9.8679	8.87308	8.89654	8.99661	9.09989	8.9696	8.17331	8.7025	8.81296
ENSMUSG00000059277	2.0613e-08	1.331e-06	R74862																																		13.1254	13.1086	13.1162	13.245	13.0167	12.839	12.8513	12.7641	12.8057	12.9951	12.6774	12.7608	12.8104
ENSMUSG00000064367	2.20966e-08	1.4221e-06	mt-Nd5																																		13.9792	13.9609	13.8724	13.6681	13.8513	14.7911	14.3989	14.5199	14.1822	13.8154	14.5283	13.9553	14.5269
ENSMUSG00000022186	2.23984e-08	1.4368e-06	Oxct1																																		13.604	13.619	13.6712	13.6956	13.6903	14.0043	13.9419	13.9687	13.8996	13.8836	13.8738	13.7935	13.7719
ENSMUSG00000022505	2.4161e-08	1.54481e-06	Emp2																																		8.96119	8.65329	8.05176	8.80711	8.77142	7.62549	7.91838	6.40519	6.50566	7.59845	7.85145	7.92505	7.98802
ENSMUSG00000051439	2.65913e-08	1.69465e-06	Cd14																																		15.4237	15.5269	15.8044	15.9023	16.0882	14.931	15.0171	14.7958	15.0685	15.2215	14.7862	14.957	15.1934
ENSMUSG00000039191	2.81662e-08	1.7892e-06	Rbpj																																		10.782	10.8242	10.7562	10.7297	10.6696	10.6711	10.4993	10.7061	10.3649	10.3438	10.5157	10.3907	10.3757
ENSMUSG00000020684	2.88182e-08	1.82469e-06	Rasl10b																																		2.89452	2.82213	2.68691	2.63433	2.55501	6.79944	5.33652	4.51403	6.66208	4.03776	5.53675	6.19449	6.32797
ENSMUSG00000043091	2.94081e-08	1.85603e-06	Tuba1c																																		11.6275	11.5852	11.8734	12.2132	12.7521	10.8191	10.7321	10.9705	11.4749	11.2104	11.0803	11.2862	10.8333
ENSMUSG00000019189	3.12668e-08	1.96699e-06	Rnf145																																		12.0091	11.8853	11.86	12.1362	11.6787	12.283	12.1558	11.5654	11.8249	12.2867	12.0916	12.0968	12.3542
ENSMUSG00000053799	3.19169e-08	2.00145e-06	Exoc6																																		11.0718	11.2321	11.3242	11.5118	11.2769	11.3362	10.6059	10.8987	10.8491	10.6511	11.1654	10.8394	10.8777
ENSMUSG00000057766	3.25333e-08	2.03359e-06	Ankrd29																																		3.06271	0	0	0	0	0	5.20259	0	2.93011	2.76216	4.92293	4.43557	4.88319
ENSMUSG00000047798	3.57535e-08	2.22776e-06	Cd300lf																																		7.77415	7.4824	6.69013	7.76613	7.92413	5.63259	3.759	6.34183	5.96548	5.62061	4.82999	6.96387	4.88319
ENSMUSG00000086487	3.64755e-08	2.26553e-06	Gm11638																																		4.5841	5.04855	4.1142	3.37518	5.13492	6.94884	7.00199	6.05627	6.26071	6.28765	5.09257	5.79213	5.34582
ENSMUSG00000020894	3.79667e-08	2.35069e-06	Vamp2																																		10.5272	11.2802	10.749	10.7869	10.4101	11.2031	11.0758	10.9593	11.3047	11.0253	10.9504	11.1511	11.3404
ENSMUSG00000037706	3.84905e-08	2.3756e-06	Cd81																																		17.693	17.6689	17.7319	17.814	17.6447	17.4466	17.5067	17.3671	17.4789	17.6336	17.2765	17.2807	17.3836
ENSMUSG00000040327	4.17682e-08	2.5698e-06	Cul9																																		9.53181	9.29896	9.34289	9.15434	8.64355	9.18563	8.65829	9.42311	9.03373	9.24871	9.29771	9.29818	9.68669
ENSMUSG00000038943	4.22128e-08	2.58901e-06	Prc1																																		8.41053	7.65376	7.86242	8.6401	6.94155	1.00915	5.97262	6.4206	5.44519	0.973808	5.85245	6.98539	7.17788
ENSMUSG00000022844	4.47916e-08	2.73858e-06	Pdia5																																		9.62882	9.74342	9.95584	9.46197	10.0946	8.87308	8.69617	9.38039	8.91718	9.44904	9.35094	9.46259	9.5091
ENSMUSG00000024873	4.51438e-08	2.74647e-06	Cnih2																																		5.40511	4.9304	4.76069	4.44861	2.96853	6.85098	5.72643	5.82099	6.57887	6.01402	6.36426	6.05896	6.76616
ENSMUSG00000042286	4.52013e-08	2.74647e-06	Stab1																																		12.4303	12.1442	11.9662	11.8724	11.7445	12.3892	12.2426	12.1116	11.8491	11.8593	12.1875	12.4914	12.3074
ENSMUSG00000050345	4.65347e-08	2.81548e-06	4930486L24Rik																																		6.60792	6.20681	6.88862	6.86589	6.47217	6.52584	5.33652	6.29242	5.20735	5.67607	5.17045	5.69096	5.72966
ENSMUSG00000071203	4.66248e-08	2.81548e-06	Naip5																																		9.96107	10.05	10.0132	9.96888	9.7762	9.26139	9.44478	9.6411	9.50679	9.44506	9.65856	9.70888	9.39685
ENSMUSG00000023067	4.68091e-08	2.81791e-06	Cdkn1a																																		13.4119	12.6794	13.2927	13.524	14.0218	12.3889	11.9498	12.5054	12.853	13.0266	12.1145	12.397	12.0433
ENSMUSG00000034329	4.77073e-08	2.86317e-06	Brip1																																		5.16745	4.8017	5.16236	5.54961	4.91935	0	4.65429	4.67692	2.73892	4.47303	0	4.30471	0
ENSMUSG00000035637	5.7533e-08	3.44231e-06	Grhpr																																		9.34251	9.34779	9.51793	9.1908	9.49736	9.65485	10.2194	10.1465	10.1487	10.0648	9.74383	9.43352	9.79735
ENSMUSG00000015143	5.77207e-08	3.44301e-06	Actn1																																		6.14723	6.62965	6.02645	5.78588	5.05251	6.83827	7.47114	6.45094	6.97574	6.50229	6.99779	6.53819	7.12761
ENSMUSG00000020205	5.84924e-08	3.46789e-06	Phlda1																																		9.88034	9.0875	9.73238	9.36729	10.171	8.62923	7.89142	8.33658	9.28847	8.81453	8.44416	9.11016	8.70995
ENSMUSG00000029679	5.83542e-08	3.46789e-06	Hyal6																																		2.48469	4.38895	3.43173	2.04451	3.77394	0	0	0	0	0	0	0	1.79877
ENSMUSG00000097461	5.91882e-08	3.49854e-06	ENSMUSG00000097461																																		10.0248	10.1214	9.99789	9.97934	9.76492	9.94007	10.4204	10.2133	10.6221	10.1542	10.385	10.1582	10.5517
ENSMUSG00000003200	6.59784e-08	3.88816e-06	Sh3gl1																																		12.1336	12.1145	12.0948	12.1211	11.6083	12.4218	12.4855	12.3229	12.4692	12.501	12.5212	12.6243	12.6113
ENSMUSG00000006611	6.98692e-08	4.10508e-06	Hfe																																		13.2181	13.0691	13.0318	13.0878	13.1957	13.4671	13.5886	13.654	13.7605	13.7377	13.658	13.54	13.5483
ENSMUSG00000040658	7.01991e-08	4.11211e-06	Dnph1																																		7.37935	7.31173	7.58845	7.4681	6.89502	7.23729	6.61066	6.0364	6.38021	6.47128	5.96601	7.11797	5.62484
ENSMUSG00000093661	7.08395e-08	4.13724e-06	Eif4e3																																		10.2561	10.3902	10.8391	10.6364	10.6311	9.80776	9.93253	10.4477	10.0961	10.1784	10.1517	10.0653	9.94798
ENSMUSG00000073411	7.14506e-08	4.16051e-06	H2-D1																																		16.1335	15.9602	16.3282	17.2647	16.2986	15.2	15.0635	15.1603	15.5493	15.6122	15.3089	15.5853	15.3879
ENSMUSG00000001288	7.80634e-08	4.53208e-06	Rarg																																		6.08997	5.72918	5.47621	5.54961	5.21287	5.2657	3.66026	3.87335	5.09205	4.19789	4.87721	3.08833	3.74375
ENSMUSG00000022332	8.02603e-08	4.64584e-06	Khdrbs3																																		8.05915	8.27926	7.32038	8.27317	8.44386	9.34689	9.74951	8.9837	9.22831	8.88682	8.44023	8.38792	8.9349
ENSMUSG00000032322	8.0826e-08	4.66478e-06	Pstpip1																																		6.7001	7.14491	7.06307	8.42519	7.06228	5.5097	4.89042	6.52412	3.83221	6.43958	6.49109	5.08044	5.69556
ENSMUSG00000063142	8.15333e-08	4.69176e-06	Kcnma1																																		8.33038	7.8884	7.59658	8.04181	7.5416	5.2657	6.39732	7.51626	5.87536	7.06646	7.33024	7.14691	6.39325
ENSMUSG00000022439	8.55103e-08	4.89184e-06	Parvg																																		13.974	13.8123	13.728	13.8967	13.9928	13.9859	14.1584	14.0373	13.9215	14.1397	14.1117	14.1323	14.119
ENSMUSG00000078945	8.53573e-08	4.89184e-06	Naip2																																		11.654	11.4388	11.2895	11.3961	11.3845	11.1189	10.958	11.3362	11.2802	10.9401	11.4133	11.2905	11.2091
ENSMUSG00000024835	9.23717e-08	5.25915e-06	Coro1b																																		14.8078	14.8414	14.8163	14.9174	14.9981	15.0623	14.9978	14.9337	15.0508	14.9667	14.9301	14.9929	14.9869
ENSMUSG00000035778	9.24686e-08	5.25915e-06	Ggta1																																		12.161	12.2451	11.9717	11.811	11.8328	12.4935	12.7416	12.8337	12.7173	12.522	13.0083	12.5587	12.6102
ENSMUSG00000073418	9.5434e-08	5.41207e-06	C4b																																		7.73733	6.80777	8.9189	8.67361	8.82514	4.4097	0	4.91319	5.94347	3.65171	5.50704	7.01709	3.4485
ENSMUSG00000070942	9.71648e-08	5.4943e-06	Il1rl2																																		11.6458	11.8727	11.5628	11.8068	11.3654	11.4276	10.3528	10.8904	10.595	10.297	11.0118	10.9407	10.9936
ENSMUSG00000042498	9.96198e-08	5.61689e-06	Radx																																		7.64094	7.38094	7.66003	7.86614	7.22161	5.60283	7.31762	5.45242	6.13041	5.94797	5.8044	7.05829	6.4959
ENSMUSG00000035004	1.01628e-07	5.71366e-06	Igsf6																																		12.3563	12.2135	12.3172	12.379	12.6881	11.0585	11.3167	11.5645	11.4576	11.2781	11.3895	11.5948	11.8017
ENSMUSG00000068220	1.03677e-07	5.81216e-06	Lgals1																																		6.77468	6.996	6.83464	6.65836	7.42362	5.99524	5.88788	6.53832	5.89843	5.56294	6.67602	4.91084	6.47594
ENSMUSG00000038776	1.05011e-07	5.8701e-06	Ephx1																																		9.94501	10.2544	10.3466	10.4033	10.2179	10.0336	10.0272	9.44212	9.91286	9.80983	9.65179	10.0047	9.81731
ENSMUSG00000022528	1.06117e-07	5.91504e-06	Hes1																																		10.0223	10.1547	9.77061	8.66252	9.18804	10.8715	10.9876	10.6245	12.1128	11.5969	10.443	11.0984	10.8056
ENSMUSG00000029838	1.13203e-07	6.29211e-06	Ptn																																		3.47426	6.1014	5.84722	3.0518	2.29318	5.82528	6.1285	8.89819	9.94644	8.57662	9.37376	10.1271	8.61736
ENSMUSG00000097899	1.14818e-07	6.36378e-06	Gm16894																																		4.27713	4.05432	4.87207	3.63918	3.42672	0	0	2.21457	0	0	0	2.72875	2.23844
ENSMUSG00000031285	1.24007e-07	6.83435e-06	Dcx																																		0	0	0	0	0	2.33655	0	0	2.93011	0	0	0	4.19808
ENSMUSG00000043556	1.23937e-07	6.83435e-06	Fbxl7																																		5.37346	4.70905	4.7016	5.51716	2.77654	0	0	0.93384	0	0	0	0	0
ENSMUSG00000014158	1.27963e-07	7.03255e-06	Trpv4																																		8.82158	8.17053	8.38322	8.14098	9.15139	6.5099	6.92964	7.58627	6.3965	7.51727	6.07127	7.87404	7.61191
ENSMUSG00000004085	1.31791e-07	7.22267e-06	Map3k20																																		7.35525	7.10001	7.16501	7.54254	7.48774	7.93106	8.51378	8.44983	7.72111	7.88986	7.65547	7.95263	7.9158
ENSMUSG00000004655	1.33437e-07	7.29247e-06	Aqp1																																		0	0	0	0	0	0	0	4.51403	6.66208	3.85761	4.92293	6.26658	2.84762
ENSMUSG00000019851	1.35e-07	7.35733e-06	Perp																																		6.48002	6.24031	6.65941	5.98884	6.48794	6.93696	6.51501	7.95249	7.52759	8.00262	8.0187	7.33469	7.70913
ENSMUSG00000032218	1.37904e-07	7.49471e-06	Ccnb2																																		7.48678	7.28791	7.34954	7.31606	6.05198	0	6.03306	5.97508	6.59307	4.80697	4.31658	0	5.79554
ENSMUSG00000022887	1.42433e-07	7.71941e-06	Masp1																																		7.9182	7.59024	7.06307	7.88534	7.33924	6.08407	5.57203	4.57039	5.87536	5.72947	6.79144	7.266	6.51558
ENSMUSG00000029146	1.44435e-07	7.78766e-06	Snx17																																		13.8445	13.8514	13.7134	13.8429	13.786	14.2619	14.255	14.1442	14.1657	14.1977	13.9611	13.9394	14.0807
ENSMUSG00000029816	1.44489e-07	7.78766e-06	Gpnmb																																		6.72539	4.66039	6.59592	5.91603	5.51934	0	0	0	0	3.27443	0	4.91084	0
ENSMUSG00000037966	1.46682e-07	7.88417e-06	Ninj1																																		13.2364	13.2593	12.8086	13.2064	13.1933	13.2948	13.4325	13.6688	13.8657	13.6818	13.7158	13.4324	13.693
ENSMUSG00000031342	1.59612e-07	8.55566e-06	Gpm6b																																		8.91796	9.8367	8.9636	9.0813	9.30833	9.05713	9.20094	9.7427	10.0087	9.4941	9.4693	10.132	10.3417
ENSMUSG00000040997	1.641e-07	8.77219e-06	Abhd4																																		12.8604	12.7927	12.8126	12.7804	12.8641	13.1932	13.078	13.0631	12.9424	13.098	13.0014	12.8871	12.9752
ENSMUSG00000000244	1.65532e-07	8.8246e-06	Tspan32																																		11.0216	10.4692	10.6322	10.5378	10.7454	10.0392	9.57923	9.73347	10.4087	10.2915	10.0079	10.1259	10.1488
ENSMUSG00000048644	1.66525e-07	8.85345e-06	Ctxn1																																		2.48469	5.32318	3.81295	4.44861	5.69259	5.85082	5.36815	6.89901	7.23324	6.34009	6.05082	6.17589	7.1018
ENSMUSG00000048200	1.7405e-07	9.22843e-06	Cracr2b																																		9.23875	9.26071	9.03115	8.64761	9.03014	9.58047	9.54677	9.55467	9.6614	9.3566	9.53519	9.35509	9.26062
ENSMUSG00000078588	1.8154e-07	9.59952e-06	Ccdc24																																		4.88275	5.88553	5.92677	4.75726	5.0943	3.01598	2.86181	1.49606	2.93011	4.47303	2.25858	3.08833	4.19808
ENSMUSG00000019874	1.83223e-07	9.66242e-06	Fabp7																																		4.13337	4.32795	3.27842	2.04451	0	0	2.67212	7.52342	9.23285	7.05605	7.61425	9.00608	5.15823
ENSMUSG00000026177	1.86567e-07	9.81231e-06	Slc11a1																																		14.0689	14.05	14.0105	14.4034	14.191	13.8679	13.8754	13.7753	13.6065	13.6177	13.895	13.7796	13.7459
ENSMUSG00000022208	1.93862e-07	1.01687e-05	Jph4																																		0	2.98905	3.10686	1.62459	0	4.60245	4.75342	1.49606	5.09205	4.64964	2.93057	5.76749	4.61781
ENSMUSG00000049588	2.02463e-07	1.05914e-05	Ccdc69																																		5.7878	6.00726	6.05033	6.41589	6.11424	6.73232	5.09328	5.79756	5.31412	4.94881	5.4767	5.55363	5.30116
ENSMUSG00000048126	2.05536e-07	1.07235e-05	Col6a3																																		6.38799	6.92569	7.00316	6.70232	6.48794	0	7.99128	7.82507	8.00229	7.59845	7.72809	8.27885	8.51352
ENSMUSG00000048240	2.18701e-07	1.138e-05	Gng7																																		7.79819	7.8291	7.68313	7.3896	7.10379	6.90074	8.13609	7.2404	7.80893	7.57676	7.84552	8.25689	8.63095
ENSMUSG00000024613	2.25786e-07	1.17175e-05	Tcof1																																		8.06906	8.78962	9.20077	8.0475	7.7257	8.51005	7.83029	6.76051	8.16804	7.8361	7.51325	9.03216	9.69102
ENSMUSG00000047417	2.28111e-07	1.18068e-05	Rexo1																																		9.13875	9.61525	9.57048	9.41871	9.75844	9.04612	9.63066	9.25273	9.26648	9.33092	9.40027	9.73611	10.003
ENSMUSG00000039917	2.28763e-07	1.18094e-05	Rhbdd2																																		9.82145	9.95489	9.61119	10.1411	10.0881	10.6191	10.1043	10.1477	10.5123	10.0855	10.0651	10.1922	10.3811
ENSMUSG00000032578	2.30063e-07	1.18452e-05	Cish																																		6.82235	6.00726	7.17591	6.97743	7.11398	7.60312	5.97262	6.86561	7.32121	7.50966	7.35547	8.04264	6.95096
ENSMUSG00000032936	2.30743e-07	1.1849e-05	Camkv																																		4.27713	3.39805	0	0	0	8.02941	3.93826	4.26357	6.77853	4.59314	6.6626	6.11861	6.716
ENSMUSG00000002944	2.32299e-07	1.18977e-05	Cd36																																		5.23944	6.77386	6.38677	7.61333	5.32242	2.33655	0.92266	0	3.38675	0	4.5675	5.40184	4.46425
ENSMUSG00000027296	2.34416e-07	1.19748e-05	Itpka																																		0	1.84892	2.68691	3.86226	0	3.71729	4.65429	6.63399	5.56534	6.67556	5.31464	4.55553	5.43119
ENSMUSG00000034401	2.39296e-07	1.21923e-05	Spata6																																		9.39468	9.4135	8.94142	9.5786	9.23083	8.06803	8.21213	8.64946	8.80266	7.91889	8.25602	8.84765	8.67537
ENSMUSG00000049103	2.43734e-07	1.23861e-05	Ccr2																																		5.7878	4.84589	4.97546	5.05724	4.05359	5.57245	7.78999	6.53832	6.74075	7.58403	7.99749	8.2832	7.14034
ENSMUSG00000018983	2.46447e-07	1.24916e-05	E2f2																																		8.0188	8.16618	7.49584	8.09225	6.82227	4.60245	5.97262	6.95301	7.09034	6.48687	7.15932	6.05896	7.28496
ENSMUSG00000003283	2.50096e-07	1.26437e-05	Hck																																		13.9047	13.8101	13.8709	14.1627	14.0708	13.77	13.6155	13.7187	13.6226	13.6818	13.6327	13.7308	13.6101
ENSMUSG00000042129	2.5421e-07	1.28186e-05	Rassf4																																		13.4987	13.3633	13.5102	13.3567	13.4562	13.3386	12.9183	12.9237	12.8713	12.938	13.463	13.3783	12.9494
ENSMUSG00000063382	2.60613e-07	1.31077e-05	Bcl9l																																		6.62145	7.12712	6.97848	6.74499	7.13416	6.54161	7.44913	6.5801	7.61372	6.59153	7.0707	7.16588	8.02281
ENSMUSG00000031367	2.62894e-07	1.31438e-05	Ap1s2																																		11.9844	11.9933	12.072	12.1024	12.3259	11.894	11.7773	11.8726	11.8532	11.8529	11.6286	11.6144	11.4934
ENSMUSG00000070407	2.63105e-07	1.31438e-05	Hs3st3b1																																		9.00057	9.02642	9.2685	8.73133	8.60432	8.91303	8.1946	8.30785	8.29947	8.56198	8.93176	8.35936	8.43818
ENSMUSG00000090063	2.63345e-07	1.31438e-05	Dlx6os1																																		0	0	0	0	0	0	0	0	4.78066	0	0	4.91084	5.55047
ENSMUSG00000027454	2.68242e-07	1.33541e-05	Gins1																																		7.93997	8.04348	7.94116	8.22375	7.20263	7.39318	7.19952	7.14154	7.66842	7.02435	7.13038	6.41671	7.50767
ENSMUSG00000058818	2.69006e-07	1.33581e-05	Pirb																																		10.0613	9.87585	10.163	10.2513	10.3347	8.64391	8.19018	9.39802	9.43762	9.04263	9.28025	9.39383	9.45151
ENSMUSG00000031608	2.7131e-07	1.34384e-05	Galnt7																																		10.6479	10.4388	10.5116	10.5943	10.0043	9.61814	10.0831	10.2364	9.3357	10.2186	9.56253	10.064	9.55023
ENSMUSG00000022034	2.75704e-07	1.36216e-05	Esco2																																		4.96998	4.44748	5.97747	6.36209	5.51934	0	0.92266	3.78083	0	2.76216	3.38723	3.72201	3.4485
ENSMUSG00000026970	2.8993e-07	1.42884e-05	Rbms1																																		10.2723	10.0536	10.416	10.2806	10.4589	9.58237	9.46137	9.49949	9.4198	9.31353	9.3655	10.3766	9.76688
ENSMUSG00000001467	2.95959e-07	1.45488e-05	Cyp51																																		9.93013	9.80627	10.2976	10.4716	10.4162	9.84636	9.4034	9.64602	9.42378	9.77533	10.0574	9.82236	9.45406
ENSMUSG00000029343	2.9893e-07	1.46581e-05	Crybb1																																		13.7809	13.6089	13.2765	13.6788	13.6016	14.1242	14.3916	14.27	14.7239	14.4886	14.1177	13.9077	14.0632
ENSMUSG00000050447	3.27774e-07	1.60323e-05	Lypd6																																		7.82183	8.00015	7.90888	7.77302	7.92991	8.30359	8.54525	9.32003	8.15852	9.15911	8.85718	9.32797	8.87522
ENSMUSG00000061718	3.4563e-07	1.68635e-05	Ppp1r1b																																		2.89452	6.30505	2.68691	5.37953	6.26822	0	5.13065	5.99581	3.51165	3.75833	4.38352	4.76913	7.23835
ENSMUSG00000001175	3.57945e-07	1.74209e-05	Calm1																																		14.781	14.7658	15.0019	14.9727	15.4371	14.7265	14.6827	14.7185	14.7597	14.9458	14.2823	14.6684	14.4963
ENSMUSG00000030905	3.63273e-07	1.75927e-05	Crym																																		0	0.90106	0	0	0	0	2.45366	5.69988	3.51165	0	0	3.23928	5.82738
ENSMUSG00000038217	3.62659e-07	1.75927e-05	Tlcd2																																		9.29684	8.8827	9.28872	9.35587	8.98919	8.54958	8.24658	8.78366	8.7842	9.15668	8.63481	8.51545	8.16668
ENSMUSG00000031851	3.73971e-07	1.80215e-05	Ntpcr																																		13.4036	13.4731	13.3408	13.6304	13.5733	13.1084	13.245	13.312	13.5221	13.1397	13.2763	13.1638	13.3355
ENSMUSG00000073985	3.73765e-07	1.80215e-05	Gm10602																																		5.88078	6.64224	6.69013	6.16673	6.19328	5.94869	5.84356	5.72493	6.07075	5.50287	5.56586	5.08044	6.03255
ENSMUSG00000032528	3.80129e-07	1.82733e-05	Vipr1																																		8.54445	8.58974	8.57238	8.35807	9.11379	9.45493	9.29239	9.52823	8.69152	8.48643	8.86598	9.05525	9.22818
ENSMUSG00000047786	3.87642e-07	1.85888e-05	Lix1																																		6.85709	7.18846	7.09786	7.67346	7.47197	7.97237	8.27605	8.21808	8.14893	7.05605	8.08053	8.08313	8.27457
ENSMUSG00000023827	3.93448e-07	1.8821e-05	Agpat4																																		9.04142	8.70818	8.56411	8.46827	9.11886	7.98396	8.02639	7.59988	8.00761	8.33961	7.9596	8.27011	8.07016
ENSMUSG00000017466	3.99206e-07	1.90499e-05	Timp2																																		15.1644	15.264	15.2839	15.3858	15.2449	15.3514	15.2996	15.37	15.2638	15.3908	15.3328	15.423	15.4099
ENSMUSG00000045573	4.0414e-07	1.91918e-05	Penk																																		0	0	0	0	2.96853	0	0	0	3.62661	2.27979	0	0	4.46425
ENSMUSG00000101767	4.03306e-07	1.91918e-05	ENSMUSG00000101767																																		0	0	0	0	0.982102	3.47603	0	1.49606	2.73892	2.95385	3.09936	3.82109	1.79877
ENSMUSG00000079445	4.27455e-07	2.02498e-05	B3gnt7																																		7.72484	7.82358	7.64443	7.22857	6.93006	5.01768	4.80055	6.1882	6.50566	6.09764	6.64906	6.01778	6.79865
ENSMUSG00000040204	4.32342e-07	2.04318e-05	Pclaf																																		5.23944	4.97087	6.02645	4.58009	4.60929	4.10464	4.09769	4.0423	4.56699	4.12004	2.73938	5.33635	3.74375
ENSMUSG00000026842	4.33805e-07	2.04515e-05	Abl1																																		11.4199	11.3799	11.2565	11.4758	10.9058	11.1919	11.5565	11.5869	11.2835	11.1742	11.7005	11.6876	11.9046
ENSMUSG00000029254	4.39582e-07	2.06741e-05	Stap1																																		4.34397	3.51213	3.10686	0	3.55198	0	0	0	0	0	0	0	1.79877
ENSMUSG00000038520	4.53658e-07	2.12849e-05	Tbc1d17																																		12.026	12.1869	12.3431	12.0227	12.2638	12.1715	12.219	12.0967	12.1523	12.2657	12.3398	12.2324	12.3973
ENSMUSG00000025574	4.60541e-07	2.15562e-05	Tk1																																		7.65417	7.56403	7.55546	7.9657	6.75872	6.9723	6.84225	6.34183	6.11079	6.56239	6.6626	7.46297	7.12761
ENSMUSG00000025576	4.98987e-07	2.32448e-05	Rbfox3																																		4.88275	5.01023	3.92051	1.62459	4.91935	5.44409	5.30419	5.45242	6.81535	5.19647	5.67677	6.46347	6.05961
ENSMUSG00000037313	4.98994e-07	2.32448e-05	Tacc3																																		8.57955	8.56682	8.59691	8.42956	8.90363	6.22746	7.86395	8.20923	7.60674	8.17613	7.41268	8.23909	7.72612
ENSMUSG00000053483	5.02199e-07	2.33385e-05	Usp21																																		11.7823	11.8992	12.1466	11.6938	11.5755	12.1222	12.1615	12.0111	12.1948	12.2282	12.0755	11.997	12.2317
ENSMUSG00000021613	5.32734e-07	2.46405e-05	Hapln1																																		0	0	0	0	0	0	0	4.0423	0.960476	3.95049	0	2.5086	3.87143
ENSMUSG00000043415	5.32213e-07	2.46405e-05	Otud1																																		11.8268	12.5422	12.3312	12.1395	12.0448	11.5111	11.6219	11.8361	11.873	11.5137	11.84	11.6174	12.1228
ENSMUSG00000025739	5.42488e-07	2.50325e-05	Gng13																																		3.21332	3.27417	3.10686	4.22575	0.982102	4.66138	4.09769	4.62464	7.92578	5.03618	4.73065	7.30932	5.47206
ENSMUSG00000074811	5.65291e-07	2.60234e-05	Hps6																																		10.4005	10.3658	10.3526	10.0262	10.2938	10.339	9.92324	10.6492	10.3399	10.277	10.2857	10.2083	10.1815
ENSMUSG00000090458	5.67531e-07	2.60651e-05	Gm17122																																		10.035	9.90225	10.0417	10.3258	9.94416	9.80286	9.40912	9.60276	9.50679	9.61431	9.27805	9.53735	9.52617
ENSMUSG00000040188	5.95908e-07	2.73043e-05	Scamp2																																		14.5908	14.6141	14.6951	14.7077	14.658	14.7458	14.6876	14.5219	14.6651	14.7645	14.6755	14.7021	14.8611
ENSMUSG00000056770	5.99658e-07	2.74119e-05	Setd3																																		12.3339	12.2206	12.1983	12.4053	12.4443	12.2803	12.055	12.1898	11.9495	12.0793	12.1504	11.9448	12.0747
ENSMUSG00000030162	6.02098e-07	2.74593e-05	Olr1																																		6.52392	6.81889	6.05033	6.9412	5.69259	0	2.19611	3.33679	5.00972	0.973808	0	3.61561	4.7566
ENSMUSG00000071715	6.0541e-07	2.75461e-05	Ncf4																																		12.2693	12.4114	12.3073	12.4782	12.4126	11.7698	11.9802	11.951	12.2752	12.1108	12.0055	12.157	12.1046
ENSMUSG00000030124	6.55633e-07	2.97621e-05	Lag3																																		11.3561	11.4092	11.4541	11.3438	11.5555	11.4838	11.433	11.4733	11.9025	11.0306	12.0545	12.0281	12.2803
ENSMUSG00000034593	6.59552e-07	2.98707e-05	Myo5a																																		7.32247	7.23073	6.83464	8.06445	8.23088	5.79928	6.05266	5.5112	6.92048	4.40901	6.31366	6.11861	5.55047
ENSMUSG00000031548	6.68078e-07	3.0187e-05	Sfrp1																																		0	0	0	0	0	0	0	3.46125	3.09889	0	3.38723	3.61561	4.38086
ENSMUSG00000060279	6.7689e-07	3.05146e-05	Ap2a1																																		9.77224	9.75215	10.0328	9.58449	9.54899	10.1907	9.50648	9.94811	9.45911	9.45896	9.60697	9.91359	10.3096
ENSMUSG00000027797	6.90739e-07	3.10674e-05	Dclk1																																		4.46903	4.26425	4.28494	2.04451	0	6.16774	3.93826	6.80817	6.07075	5.70302	4.1726	6.95299	5.88904
ENSMUSG00000025153	7.10058e-07	3.1863e-05	Fasn																																		8.146	8.10387	8.72483	8.05882	7.87702	7.15767	7.45651	7.59988	7.90885	7.96971	8.36355	8.3133	8.6128
ENSMUSG00000073490	7.76389e-07	3.47598e-05	Ifi207																																		7.38729	5.63158	7.99137	6.89143	8.13403	1.00915	2.67212	3.05012	5.92113	5.19647	4.62396	6.21286	1.79877
ENSMUSG00000037624	8.48825e-07	3.78345e-05	Kcnk2																																		0	0.90106	0	0	1.56105	0	3.759	0.93384	5.24383	1.54993	4.1726	4.37162	4.09719
ENSMUSG00000097045	8.48932e-07	3.78345e-05	ENSMUSG00000097045																																		3.21332	1.84892	4.0206	2.36936	3.96626	5.10518	4.54783	4.86893	5.38114	5.306	4.67829	4.81793	4.29236
ENSMUSG00000020272	8.92624e-07	3.96914e-05	Stk10																																		12.2248	12.3782	12.1788	12.2157	11.7326	11.9352	11.302	11.245	11.3425	11.3978	11.6073	11.898	12.0037
ENSMUSG00000020604	9.01787e-07	4.00079e-05	Arsg																																		11.6042	11.2832	11.2693	11.1728	10.9731	11.0742	11.1736	11.1763	11.1348	11.3053	11.3202	11.597	11.0257
ENSMUSG00000006362	9.0777e-07	4.00915e-05	Cbfa2t3																																		8.38298	8.52667	8.05766	7.79348	7.78432	7.97237	8.5487	7.60663	8.98608	8.05061	8.79091	8.92208	8.9239
ENSMUSG00000066189	9.07683e-07	4.00915e-05	Cacng3																																		0	0	0	0	0	5.87592	3.93826	5.2602	0.960476	0	0	0	2.23844
ENSMUSG00000026825	9.18646e-07	4.04804e-05	Dnm1																																		2.70411	3.97695	1.66709	5.14481	0.982102	5.2657	5.09328	6.37386	5.98716	4.19789	5.53675	6.17589	6.03255
ENSMUSG00000058835	9.31799e-07	4.09677e-05	Abi1																																		13.131	13.2462	13.37	13.4138	13.4677	13.1266	12.9334	13.1558	13.1174	13.2645	13.0318	13.1418	12.8776
ENSMUSG00000076431	9.37657e-07	4.11329e-05	Sox4																																		12.3689	12.3238	12.1162	12.088	12.0574	12.4398	12.4832	12.3511	12.1669	11.9531	12.5944	12.6974	12.7623
ENSMUSG00000100131	9.43939e-07	4.13158e-05	Gm28439																																		3.7941	4.32795	4.50826	4.44861	4.05359	5.14701	4.65429	4.57039	4.50823	3.75833	4.24639	4.66628	4.09719
ENSMUSG00000033885	9.64431e-07	4.21185e-05	Pxk																																		11.6639	11.5035	11.5046	11.4679	11.6692	11.4356	11.5955	11.7464	11.6461	11.8347	11.932	11.9156	11.7728
ENSMUSG00000022456	1.00226e-06	4.3673e-05	Septin3																																		5.23944	4.88876	4.0206	0	0	4.18717	5.57203	5.18998	6.00851	6.13769	5.38166	6.75419	7.19018
ENSMUSG00000034675	1.01797e-06	4.42592e-05	Dbn1																																		2.48469	3.27417	2.41993	0	3.28955	0	3.02943	4.62464	5.13152	4.75641	4.38352	4.55553	6.6463
ENSMUSG00000028337	1.06643e-06	4.61817e-05	Coro2a																																		9.58804	9.62954	9.87291	9.67	9.80951	8.56895	7.95007	8.36474	8.15852	8.09707	8.40038	8.612	8.69277
ENSMUSG00000032026	1.06927e-06	4.61817e-05	Rexo2																																		11.1866	11.1921	11.2182	11.3759	11.2255	10.9319	11.3198	10.9945	11.2254	11.1554	10.7197	10.7997	11.0546
ENSMUSG00000100113	1.06694e-06	4.61817e-05	Gm28592																																		9.50102	8.63452	9.25829	8.69915	9.8558	8.1423	7.5071	7.92573	8.94237	8.00803	8.16857	8.86226	8.09654
ENSMUSG00000018659	1.07276e-06	4.62301e-05	Pnpo																																		11.6312	11.7134	11.4563	11.8285	11.4023	12.2522	11.8867	11.8582	11.8799	11.7709	11.8742	11.8327	11.9889
ENSMUSG00000034818	1.08161e-06	4.6253e-05	Celf5																																		0	0	0	0	0	3.92393	2.45366	1.49606	4.44698	0	0.960735	2.2487	1.79877
ENSMUSG00000037572	1.0787e-06	4.6253e-05	Wdhd1																																		7.07934	6.57819	6.45991	6.74499	6.57906	5.7728	6.31856	6.1143	4.1721	6.64809	5.64984	5.33635	5.97684
ENSMUSG00000047565	1.08274e-06	4.6253e-05	Acot10																																		5.58167	5.75258	5.54505	5.91603	5.45664	4.71799	4.97502	4.86893	5.47618	4.94881	5.01024	4.43557	5.15823
ENSMUSG00000073413	1.07922e-06	4.6253e-05	Ly6g6d																																		5.66246	6.02659	5.95235	6.05814	6.69224	7.22758	7.25132	7.14154	7.7594	7.39038	7.2696	6.98539	7.40589
ENSMUSG00000028923	1.08533e-06	4.62625e-05	Necap2																																		13.5926	13.6991	13.7319	13.8743	13.8093	13.8526	13.8466	13.9285	13.8945	13.9613	13.6842	13.7309	13.935
ENSMUSG00000058355	1.09308e-06	4.64916e-05	Abce1																																		11.9078	11.8754	11.93	11.9104	12.0318	11.7351	11.7232	11.8004	11.5843	11.7769	11.606	12.0138	11.5082
ENSMUSG00000028873	1.11032e-06	4.71226e-05	Cdca8																																		6.46508	7.08165	8.1154	7.94144	6.62255	5.99524	6.33466	5.48211	5.2794	6.01402	6.2964	5.97538	7.40589
ENSMUSG00000020777	1.13246e-06	4.79579e-05	Acox1																																		11.2861	11.2559	11.2699	11.2806	11.1023	11.367	11.2845	11.3554	11.4177	11.2809	11.3293	11.4562	11.4423
ENSMUSG00000037852	1.151e-06	4.86377e-05	Cpe																																		9.81557	10.4505	9.6893	8.69915	9.77298	10.3581	9.20533	10.173	10.8857	9.95981	10.5333	11.2693	12.0584
ENSMUSG00000085337	1.20007e-06	5.0602e-05	Gm15964																																		9.79929	9.61685	9.75253	9.81887	9.73716	9.61814	9.34102	9.30557	9.41781	9.29373	9.30636	9.31103	9.34829
ENSMUSG00000054626	1.20617e-06	5.075e-05	Xlr																																		10.6862	10.6799	10.7662	10.8518	11.0771	11.0406	10.9933	11.0922	11.1666	10.8237	10.6087	10.6728	10.6858
ENSMUSG00000002028	1.21745e-06	5.11148e-05	Kmt2a																																		7.59365	8.09474	8.13786	7.79348	8.22149	7.34905	8.05582	7.69167	8.10995	7.73528	7.95411	7.61569	8.65334
ENSMUSG00000050370	1.23073e-06	5.15614e-05	Ch25h																																		2.70411	6.38209	6.44197	6.79997	6.48794	5.87592	1.48089	0	6.22466	0.973808	4.82999	4.66628	4.54307
ENSMUSG00000052087	1.266e-06	5.29259e-05	Rgs14																																		9.60005	9.85438	9.85607	9.81052	10.0855	8.40621	9.70531	9.73963	9.4879	9.42091	9.39825	9.18415	9.06079
ENSMUSG00000079110	1.29255e-06	5.39207e-05	Capn3																																		13.1571	13.1745	13.1708	13.3835	13.2934	12.7949	12.7301	12.8242	12.8314	12.6047	13.0184	12.9596	12.8534
ENSMUSG00000062203	1.29895e-06	5.40723e-05	Gspt1																																		12.5741	12.3408	12.6136	12.5521	12.6128	12.6251	12.7356	12.8694	12.6263	12.8416	12.6564	12.8008	12.6452
ENSMUSG00000087541	1.31049e-06	5.44366e-05	Hopxos																																		1.91007	3.27417	3.10686	0	1.56105	4.18717	4.24124	4.57039	4.31608	4.70401	4.50874	4.37162	6.11226
ENSMUSG00000028212	1.31854e-06	5.46551e-05	Ccne2																																		7.33895	6.76238	7.95388	6.95338	7.35651	6.94884	6.90828	7.10385	6.56452	6.80558	6.38073	6.56703	7.11476
ENSMUSG00000033436	1.32484e-06	5.48002e-05	Armcx2																																		9.39271	9.33622	9.24541	9.22887	9.54334	9.17303	8.74216	8.90916	9.3629	8.6126	9.23565	8.47418	8.59903
ENSMUSG00000017607	1.38089e-06	5.68925e-05	Tns4																																		9.9809	9.75939	9.60717	9.41651	9.43367	9.44029	8.87743	9.36852	8.40791	8.92738	9.27144	9.01395	8.86758
ENSMUSG00000030657	1.38124e-06	5.68925e-05	Xylt1																																		5.68842	5.5538	6.28981	6.24808	4.35803	0	1.48089	0	1.9403	0	1.94069	0.954672	3.74375
ENSMUSG00000022496	1.3854e-06	5.69441e-05	Tnfrsf17																																		9.47888	9.73169	9.48765	9.7903	9.52245	10.8045	10.6379	10.4392	10.8207	10.5865	10.4262	9.85925	10.23
ENSMUSG00000033419	1.39347e-06	5.71556e-05	Snap91																																		4.13337	3.27417	2.91211	0	4.13593	7.1474	4.54783	6.1882	6.34706	4.75641	4.5675	5.19571	3.98872
ENSMUSG00000037754	1.4593e-06	5.97304e-05	Ppp1r16b																																		4.7899	7.44698	6.40541	4.1431	4.82322	7.58039	7.56283	6.1882	7.27789	5.67607	6.68931	7.62257	7.93785
ENSMUSG00000036752	1.46837e-06	5.99761e-05	Tubb4b																																		11.159	11.4179	11.2737	11.5118	12.0101	11.2093	11.1345	11.0351	11.4517	11.2331	11.2356	11.1373	10.7671
ENSMUSG00000025964	1.47362e-06	6.00656e-05	Adam23																																		0	0	0	0	0	0	4.24124	5.39115	0.960476	2.95385	3.09936	3.91381	0
ENSMUSG00000018822	1.49228e-06	6.05954e-05	Sfrp5																																		0	5.86421	6.28981	4.81179	2.55501	0	4.09769	0	2.25816	0	0	0	0
ENSMUSG00000032010	1.49496e-06	6.05954e-05	Usp2																																		13.126	13.18	13.1392	13.3426	13.3083	13.2601	13.1969	12.9075	13.0123	13.0161	13.1421	13.4811	13.5771
ENSMUSG00000091418	1.49591e-06	6.05954e-05	Gm3164																																		4.52771	3.8952	3.81295	4.37808	4.42507	4.8756	5.20259	4.82327	5.16993	4.75641	5.01024	4.99813	4.88319
ENSMUSG00000029478	1.50511e-06	6.08419e-05	Ncor2																																		7.62759	8.22592	8.4019	6.8134	7.39882	7.33102	8.0655	7.24906	7.90885	7.70893	7.74728	7.44754	8.82089
ENSMUSG00000061755	1.54057e-06	6.21468e-05	Bod1l																																		7.94537	8.30323	8.60096	7.81367	7.65066	7.38446	7.46384	7.76596	7.77195	7.40687	7.43652	8.45887	9.28089
ENSMUSG00000097887	1.55725e-06	6.26907e-05	Gm26542																																		12.2452	12.4957	12.4527	11.9614	12.4257	13.0014	13.061	12.6676	13.2987	12.8578	12.6062	12.5531	12.7911
ENSMUSG00000102252	1.57108e-06	6.31175e-05	Snrpn																																		5.81161	5.84256	6.59592	6.36209	6.35673	7.52594	6.6753	7.04539	7.86854	7.43125	6.94337	6.17589	7.42683
ENSMUSG00000029392	1.57563e-06	6.31703e-05	Rilpl1																																		11.4228	11.2243	11.2109	10.792	11.243	11.7769	11.4339	11.4306	11.524	11.4579	11.575	11.4763	11.6973
ENSMUSG00000042590	1.61051e-06	6.4437e-05	Ipo11																																		11.8334	11.7636	11.5046	11.5195	11.7313	11.5747	11.768	11.477	11.6186	11.6398	11.5964	11.4582	11.5156
ENSMUSG00000040268	1.6173e-06	6.45763e-05	Plekha1																																		12.1377	11.8169	12.0079	12.1214	12.0428	11.776	11.6616	11.8712	11.6134	11.9341	11.9855	11.7428	11.681
ENSMUSG00000008206	1.635e-06	6.51504e-05	Cers4																																		7.69315	7.51697	7.67547	7.87897	7.45604	5.97215	6.14685	7.29159	6.2063	4.90306	7.0605	7.39222	6.61014
ENSMUSG00000028976	1.64421e-06	6.5384e-05	Slc2a5																																		15.6727	15.6772	15.5142	15.5091	15.5361	15.8457	15.9395	15.9574	15.9168	16.0212	16.0091	15.8758	15.8999
ENSMUSG00000021306	1.70155e-06	6.75269e-05	Gpr137b																																		10.5836	10.2544	10.5466	10.373	10.5499	10.7462	10.7052	10.9692	10.922	10.7062	10.6695	10.657	10.736
ENSMUSG00000041538	1.72982e-06	6.85101e-05	H2-Ob																																		11.5884	11.74	11.7739	12.0172	11.6557	11.0239	11.106	11.3463	11.7029	11.7008	11.333	11.2808	11.4287
ENSMUSG00000041642	1.77796e-06	7.02745e-05	Kif21b																																		10.0197	9.87585	9.92711	9.94316	10.0673	10.0295	9.86208	9.97967	10.2463	9.4883	9.86003	9.89239	10.7084
ENSMUSG00000085944	1.83193e-06	7.22614e-05	1700003D09Rik																																		1.50531	2.98905	0	2.85811	4.21383	0	2.67212	4.11989	1.9403	0	2.51891	2.5086	4.94256
ENSMUSG00000097789	1.85383e-06	7.29782e-05	Gm2115																																		0	0	2.41993	0	0	0	0	0	3.62661	0	2.93057	1.93146	2.57494
ENSMUSG00000001918	1.86435e-06	7.32451e-05	Slc1a5																																		8.52658	8.12643	7.81443	8.19327	8.58612	7.44441	6.52907	7.10385	7.52759	6.67556	7.11076	7.85077	7.40589
ENSMUSG00000039910	1.93134e-06	7.57247e-05	Cited2																																		14.5427	14.5831	14.8706	14.6154	14.6083	13.5125	13.5516	13.7769	14.3632	14.2707	14.0519	13.9528	13.9246
ENSMUSG00000044162	1.93594e-06	7.57534e-05	Tnip3																																		2.2258	3.61785	4.0206	5.48397	4.13593	0	0	0	0.960476	0	3.6271	0	0
ENSMUSG00000025795	1.96937e-06	7.69076e-05	Rassf3																																		10.2276	9.98978	10.3882	10.2176	10.4518	9.74785	8.87468	9.59768	9.61168	9.37766	9.90914	9.84314	9.54065
ENSMUSG00000022037	1.98918e-06	7.75264e-05	Clu																																		8.85919	9.94096	9.41594	8.58245	9.08299	8.83519	9.07962	9.40772	9.02065	9.41073	9.50732	9.84166	11.547
ENSMUSG00000023805	2.03103e-06	7.90002e-05	Synj2																																		9.26054	9.29697	9.10996	8.98671	9.0568	8.7897	8.09416	8.67539	7.99161	8.20469	8.24706	8.76916	7.93053
ENSMUSG00000031278	2.05587e-06	7.98076e-05	Acsl4																																		12.143	12.1966	12.3279	12.2142	12.2104	11.8789	11.848	12.0423	11.9177	11.624	11.8955	12.0343	11.9985
ENSMUSG00000025403	2.06629e-06	8.00534e-05	Shmt2																																		11.081	11.0237	11.0894	11.1102	10.9891	11.1552	10.9285	10.8159	10.9526	10.9422	10.8905	10.7289	10.94
ENSMUSG00000020472	2.08109e-06	8.04675e-05	Zkscan17																																		9.84327	10.0238	9.95268	9.90447	9.87391	10.0749	10.0123	10.2569	10.0245	10.3776	9.83932	10.5097	10.4037
ENSMUSG00000026981	2.08604e-06	8.04999e-05	Il1rn																																		7.77415	6.35176	8.13228	9.23387	9.08558	0	2.86181	6.24125	5.62186	5.70302	5.17045	6.70315	5.25507
ENSMUSG00000024640	2.11154e-06	8.13234e-05	Psat1																																		10.0223	10.4514	10.0268	10.2866	10.0029	10.6126	10.8487	10.7233	11.3844	11.24	10.8912	11.202	10.9427
ENSMUSG00000035376	2.12733e-06	8.17706e-05	Hacd2																																		11.4344	11.4252	11.3527	11.5865	11.4548	11.0837	11.5213	11.2976	11.4077	11.1215	11.2259	11.2699	11.2928
ENSMUSG00000026880	2.16125e-06	8.29115e-05	Stom																																		9.82584	9.75505	10.0958	10.1237	9.96542	9.33789	9.80111	9.09356	9.7305	9.33307	9.8031	9.63079	9.54545
ENSMUSG00000021750	2.18869e-06	8.37997e-05	Fam107a																																		5.34111	5.04855	3.81295	2.04451	3.96626	4.26522	5.97262	5.39115	4.1721	3.53657	5.944	7.7092	7.43719
ENSMUSG00000024197	2.20778e-06	8.43658e-05	Plin3																																		9.86761	10.2788	10.2762	10.4957	10.5906	9.48583	9.35094	9.55642	9.4917	9.75455	9.71	9.78296	9.79131
ENSMUSG00000086655	2.21779e-06	8.45829e-05	C330018A13Rik																																		5.37346	6.41179	6.54641	4.51585	4.82322	6.86358	5.33652	7.16918	7.35494	6.19577	6.64906	6.82752	6.21213
ENSMUSG00000031387	2.22829e-06	8.48179e-05	Renbp																																		12.5475	12.6602	12.6221	12.6622	12.7268	12.9032	12.6841	12.7217	12.9564	12.7765	12.6286	12.7047	12.8652
ENSMUSG00000025374	2.25619e-06	8.57135e-05	Nabp2																																		10.1469	10.4937	10.3369	10.3128	10.3172	10.1017	10.1697	10.1798	10.5583	10.2612	10.1287	10.1876	10.4594
ENSMUSG00000001700	2.30279e-06	8.73142e-05	Gramd3																																		7.44172	6.77386	7.41538	6.24808	7.18339	5.2657	6.58398	4.11989	6.86302	5.9022	5.5944	5.08044	6.69889
ENSMUSG00000027074	2.31071e-06	8.74449e-05	Slc43a3																																		7.96673	7.41067	8.18716	8.27317	7.18339	7.57274	6.30228	6.73608	7.61372	6.70252	7.33024	6.81556	6.84605
ENSMUSG00000049577	2.41832e-06	9.13407e-05	Zfpm1																																		6.77468	7.20552	7.73562	7.40742	5.66512	7.54171	7.63611	7.59309	7.97	7.17631	7.62121	7.7092	7.99504
ENSMUSG00000064368	2.45363e-06	9.24956e-05	mt-Nd6																																		11.8276	11.9695	12.0087	11.5564	11.7222	12.9283	12.3572	12.5115	12.3726	11.9194	12.4943	11.7756	12.4382
ENSMUSG00000037126	2.45945e-06	9.25369e-05	Psd																																		7.16502	8.09015	8.03391	7.11389	7.85288	8.12147	8.07032	8.06466	8.27324	7.62687	8.19676	7.76003	8.72693
ENSMUSG00000006575	2.48779e-06	9.32444e-05	Rundc3a																																		6.14723	6.1374	6.30973	5.91603	5.96455	7.30353	6.52907	7.01525	6.49056	7.25125	6.94337	6.85116	6.92176
ENSMUSG00000027078	2.48657e-06	9.32444e-05	Ube2l6																																		11.0804	11.0728	11.3125	11.0059	11.1232	10.9438	10.7083	10.873	10.8543	11.0018	10.4547	10.3131	10.6451
ENSMUSG00000028494	2.59577e-06	9.71056e-05	Plin2																																		11.2375	10.827	11.3888	11.1675	11.2915	11.1584	10.7989	10.6253	10.7472	10.8838	10.8739	10.6835	10.6923
ENSMUSG00000068245	2.62647e-06	9.80665e-05	Phf11d																																		10.3332	10.4261	10.7213	10.7172	10.4983	9.58428	9.66449	10.0106	10.5664	9.95701	10.1164	10.2026	10.2418
ENSMUSG00000030691	2.64018e-06	9.83906e-05	Fchsd2																																		11.7771	11.7811	11.5982	11.3502	10.9348	12.0769	12.0357	12.1187	11.8536	12.0216	12.5154	11.8823	12.1486
ENSMUSG00000032120	2.6593e-06	9.89147e-05	C2cd2l																																		9.60005	9.12609	9.54969	9.22134	9.53767	8.9519	9.0261	9.29933	8.79346	9.36506	9.27144	9.7024	9.58324
ENSMUSG00000020230	2.69057e-06	9.9888e-05	Prmt2																																		11.3362	11.2538	11.3812	11.446	11.5504	11.1287	11.1947	11.0982	10.7401	11.3718	10.9628	11.1421	11.0188
ENSMUSG00000054843	2.71994e-06	0.000100787	Atrnl1																																		6.82235	5.72918	6.05033	5.73034	6.00893	0	2.86181	2.21457	5.59388	4.34201	3.92548	4.23455	3.07685
ENSMUSG00000007880	2.75162e-06	0.000101768	Arid1a																																		10.7126	10.9093	10.8158	10.6636	10.4224	10.9833	10.96	10.0295	11.1159	10.5085	10.5259	10.8095	11.5911
ENSMUSG00000002992	2.76255e-06	0.00010198	Apoc2																																		5.0117	4.12774	3.5703	3.51321	4.05359	0	3.02943	0	0	0	2.51891	0	0
ENSMUSG00000030209	2.78035e-06	0.000102444	Grin2b																																		0	0	0	0	0	0	0	0.93384	3.24999	2.54104	0	0	2.23844
ENSMUSG00000035199	2.84546e-06	0.000104505	Arl6ip5																																		11.668	11.6486	11.7036	11.4921	11.8814	11.5394	11.6399	11.4893	11.5901	11.525	11.3154	11.0462	11.3514
ENSMUSG00000097440	2.84699e-06	0.000104505	Gm6277																																		8.67025	8.93477	8.34511	8.55873	8.80011	9.34015	9.04335	8.64618	9.24864	8.77697	9.61396	9.58041	9.33727
ENSMUSG00000038204	2.91333e-06	0.00010674	Asb10																																		9.2233	9.4135	9.35732	9.03621	9.62045	9.97533	10.3087	10.0946	10.343	10.1444	10.4479	10.1642	9.89073
ENSMUSG00000029059	2.92507e-06	0.00010697	Prxl2b																																		10.2572	10.6761	10.4388	10.4884	10.6097	10.7955	11.1304	10.8786	11.4968	11.1133	10.8593	10.8541	11.0006
ENSMUSG00000031328	3.00823e-06	0.000109806	Flna																																		11.9181	12.2512	12.3199	12.2078	12.3434	11.7087	11.8147	11.7993	11.1029	11.3135	11.2927	11.3781	11.716
ENSMUSG00000033777	3.06193e-06	0.000111558	Tlr13																																		13.5169	13.7254	13.5457	13.7965	13.5305	13.5659	13.5309	13.4193	13.3878	13.2295	13.5637	13.6177	13.5069
ENSMUSG00000039037	3.08543e-06	0.000112205	St6galnac5																																		0.940675	0.90106	0	1.62459	0	0	2.45366	3.20057	3.62661	0	4.82999	4.37162	5.55047
ENSMUSG00000020377	3.11299e-06	0.000112998	Ltc4s																																		13.1972	13.4214	13.4451	12.9367	13.3655	13.9288	14.0102	13.6575	14.2793	13.8268	13.523	13.4199	13.7987
ENSMUSG00000030361	3.13342e-06	0.000113528	Klrb1a																																		2.70411	2.16019	1.66709	0	0	0	0	0	0	0	0	0	0
ENSMUSG00000042744	3.19749e-06	0.000115636	Hectd4																																		8.06411	7.85635	7.99752	7.80697	6.87117	6.58791	7.77826	7.15081	7.90316	7.37371	7.10085	7.65651	8.17289
ENSMUSG00000036611	3.2289e-06	0.000116556	Eepd1																																		10.0798	9.70495	9.89945	10.2189	10.5395	10.7178	10.3259	10.1741	10.1208	10.6562	10.2093	10.5979	10.3703
ENSMUSG00000026457	3.24013e-06	0.000116746	Adipor1																																		13.9249	13.9898	14.0198	13.9002	14.0487	14.0764	14.0768	14.2289	14.2	14.1984	14.2877	14.0002	14.2399
ENSMUSG00000030156	3.27718e-06	0.000117648	Cd69																																		7.4569	7.39588	7.75754	7.68811	8.60432	7.01811	4.37179	5.22551	5.77924	7.33977	6.44482	5.97538	5.55047
ENSMUSG00000078502	3.2764e-06	0.000117648	Zfp268																																		6.60792	6.60415	6.51243	6.65836	6.78448	6.14727	5.45908	5.86672	5.87536	5.64861	5.53675	6.01778	5.10726
ENSMUSG00000020865	3.35014e-06	0.000120047	Abcc3																																		13.0414	13.0368	12.8714	13.1031	12.9065	13.3403	13.0986	13.1959	12.517	12.9224	13.2375	13.68	13.4491
ENSMUSG00000071658	3.36945e-06	0.000120518	Gng3																																		8.34677	8.00503	7.95388	8.27317	7.7455	8.51804	8.25506	8.27854	8.25549	8.22343	8.0187	8.35523	8.65334
ENSMUSG00000044337	3.44388e-06	0.000122955	Ackr3																																		6.78675	7.05366	6.16413	6.16673	5.35717	6.63277	8.17238	7.99429	8.21931	8.66494	7.58611	7.21226	7.70055
ENSMUSG00000089672	3.46531e-06	0.000123495	ENSMUSG00000089672																																		5.88078	4.97087	3.81295	5.6428	5.5497	3.92393	4.24124	3.87335	4.31608	4.19789	4.1726	3.37593	3.98872
ENSMUSG00000028194	3.61638e-06	0.000128644	Ddah1																																		6.58046	4.9304	4.63999	3.37518	3.8733	7.72552	5.20259	4.62464	6.82742	6.17667	5.41404	6.05896	8.35324
ENSMUSG00000040481	3.65429e-06	0.000129757	Bptf																																		7.51606	7.51697	7.87585	7.89168	7.79069	7.39318	6.95068	8.05481	8.5421	7.66163	7.10085	7.97432	8.55691
ENSMUSG00000078921	3.69343e-06	0.000130909	Tgtp2																																		4.46903	3.97695	5.76303	7.31606	4.05359	4.18717	2.67212	3.46125	4.87669	3.95049	2.25858	2.2487	1.79877
ENSMUSG00000039834	3.78488e-06	0.000133908	Zfp335																																		8.30544	9.01437	8.79364	8.59417	8.14401	7.96069	8.88565	8.83345	7.98624	8.57298	8.47134	8.99816	9.45151
ENSMUSG00000027230	3.8196e-06	0.000134892	Creb3l1																																		8.01368	7.73237	7.6207	8.11953	6.57906	7.62549	5.97262	6.93165	6.13041	5.97033	6.00904	6.95299	6.73292
ENSMUSG00000041313	3.82755e-06	0.00013493	Slc7a1																																		10.1895	9.46044	8.33543	10.2062	8.87395	8.24219	8.76906	8.63632	8.14893	8.69209	8.15426	9.03216	8.45866
ENSMUSG00000031586	3.87152e-06	0.000136234	Rbpms																																		9.98352	10.3438	10.2338	10.0604	10.1625	9.42336	9.77628	9.62954	9.58172	9.53404	9.93028	10.0879	9.53584
ENSMUSG00000043671	3.89127e-06	0.000136684	Dpy19l3																																		8.5409	9.0192	8.85932	9.36045	9.32817	10.099	9.08677	9.66394	9.06464	9.6511	9.70837	9.48731	9.42053
ENSMUSG00000036561	4.00497e-06	0.000140174	Ppp6r2																																		7.11805	7.58373	7.46063	7.70261	7.35651	7.73926	6.61066	7.77798	8.0129	7.91889	7.8276	7.68309	8.12884
ENSMUSG00000048154	4.00306e-06	0.000140174	Kmt2d																																		9.46017	10.0942	10.174	9.64017	9.19286	9.31054	9.47051	9.25703	9.93533	9.07651	10.0689	9.95645	10.9022
ENSMUSG00000041390	4.02824e-06	0.000140737	Mdfic																																		7.80414	7.41067	6.74968	7.91055	6.44012	3.71729	7.44913	5.64844	6.56452	5.47186	5.92165	5.79213	6.18781
ENSMUSG00000029547	4.12523e-06	0.000143868	Ints1																																		7.76198	8.42474	8.14896	7.87257	7.85895	8.28028	8.07512	7.55867	7.37974	7.58403	7.14974	8.09308	9.11663
ENSMUSG00000022443	4.21496e-06	0.000146736	Myh9																																		9.69112	10.5959	10.518	10.019	9.87241	9.89475	9.82552	9.61955	9.92835	9.18323	9.8423	10.2467	11.1817
ENSMUSG00000074305	4.23996e-06	0.000147344	Peak1																																		8.92889	8.99488	8.83547	8.70995	8.7487	9.12412	9.08677	9.29725	9.22375	8.97514	9.31281	9.44328	9.79735
ENSMUSG00000043131	4.29223e-06	0.000148896	Mob1a																																		13.9417	13.8648	13.9081	14.0733	14.0138	13.9698	13.9203	14.0539	13.8594	14.0206	13.8533	13.8709	13.7492
ENSMUSG00000026622	4.32939e-06	0.00014992	Nek2																																		6.83402	5.77561	6.69013	7.3896	2.55501	0	5.75063	1.49606	0.960476	2.76216	0	0	4.29236
ENSMUSG00000089671	4.35519e-06	0.000150547	Gm16537																																		7.5729	7.1091	7.43365	7.6286	7.5715	8.22276	7.75453	7.54467	7.99161	7.93603	7.96508	8.10295	8.06349
ENSMUSG00000035277	4.39969e-06	0.000151817	Arx																																		0	0	1.06203	0	0	0	2.86181	0	0.960476	0	0	4.00092	3.98872
ENSMUSG00000023940	4.43949e-06	0.000152384	Sgo1																																		5.52519	4.8017	4.81745	3.37518	0	0	3.55426	0	0.960476	0	0	2.5086	2.23844
ENSMUSG00000097060	4.43755e-06	0.000152384	Gm26759																																		8.19661	8.59299	8.59285	8.49767	8.43576	8.69416	8.93664	8.5051	8.75922	8.69545	8.74073	8.12736	9.13901
ENSMUSG00000107000	4.4337e-06	0.000152384	Gm43481																																		7.71856	7.53733	7.24995	6.97743	5.98691	8.6512	8.64867	8.23997	7.49013	8.20469	7.14974	7.92505	8.19746
ENSMUSG00000023143	4.50042e-06	0.000154204	Nagpa																																		12.9515	12.9565	12.8818	12.9503	12.9726	12.5764	12.7001	12.7917	12.7575	12.9138	12.8766	13.0071	13.0365
ENSMUSG00000055782	4.58157e-06	0.00015671	Abcd2																																		12.5018	12.6295	12.3119	12.7872	12.446	12.2368	11.9331	12.0348	12.1186	11.8959	12.2075	12.3704	12.2996
ENSMUSG00000027004	4.61611e-06	0.000157616	Frzb																																		0	0	0	0	0	0	3.66026	4.72737	7.1965	7.03499	6.38073	8.13701	3.74375
ENSMUSG00000047238	4.80873e-06	0.000163907	Mageh1																																		6.85709	7.80691	7.59658	8.04181	7.69207	5.47727	6.89748	7.52342	7.64815	7.00282	7.09087	4.91084	7.12761
ENSMUSG00000025025	4.89506e-06	0.000165983	Mxi1																																		11.9287	11.9648	11.9256	11.7114	11.8754	12.2034	11.9945	11.6327	11.8539	12.1404	12.1237	12.1576	12.1852
ENSMUSG00000025287	4.89168e-06	0.000165983	Acot9																																		10.6363	10.8215	10.7361	11.0161	10.9406	10.0336	10.6175	10.3454	10.8025	10.561	10.4223	10.3684	10.3527
ENSMUSG00000030677	4.88257e-06	0.000165983	Kif22																																		6.4948	7.11814	7.07476	6.91653	5.0943	0	5.54461	0.93384	5.64931	0.973808	5.62239	5.76749	5.10726
ENSMUSG00000072966	4.96584e-06	0.000168091	Gprasp2																																		9.85621	9.93841	9.77599	10.1264	9.80951	10.6107	10.2746	10.4561	9.80104	10.4912	10.5634	10.5554	10.3865
ENSMUSG00000048922	5.00449e-06	0.000169107	Cdca2																																		5.76359	4.66039	6.34877	7.24847	5.63712	4.92453	6.10991	2.21457	5.09205	2.95385	0.960735	3.91381	3.87143
ENSMUSG00000024371	5.04578e-06	0.000170208	C2																																		3.58894	4.38895	2.68691	3.22253	3.66722	0	2.19611	1.49606	1.9403	0	0.960735	1.93146	2.57494
ENSMUSG00000021495	5.10336e-06	0.000171694	Fam193b																																		6.63486	6.52483	6.77856	6.12427	7.43179	6.4443	6.88661	5.67439	4.31608	6.45552	6.26123	5.69096	6.51558
ENSMUSG00000032244	5.12494e-06	0.000171694	Fem1b																																		11.4633	11.1353	11.0727	11.4916	11.1988	11.4746	11.1402	11.5277	11.3798	11.2498	11.5656	11.607	11.0927
ENSMUSG00000072082	5.121e-06	0.000171694	Ccnf																																		6.95656	7.17985	7.13182	7.59789	7.26799	7.10558	5.79784	4.19351	6.80318	6.70252	5.38166	6.2489	6.45571
ENSMUSG00000098108	5.115e-06	0.000171694	Gm27008																																		8.59678	8.16182	7.4427	7.9657	8.18327	4.26522	8.31714	7.81344	8.08503	8.47084	6.82794	8.02196	7.22645
ENSMUSG00000001911	5.23016e-06	0.00017492	Nfix																																		9.43164	9.76372	9.7194	9.52657	9.16861	9.6274	9.90987	9.31797	10.0823	9.49795	9.66362	9.67947	9.98198
ENSMUSG00000023505	5.28684e-06	0.000176514	Cdca3																																		6.22021	6.56504	6.67485	6.91653	3.8733	3.18616	5.05493	5.29407	6.07075	5.40779	4.24639	6.01778	5.91891
ENSMUSG00000051768	5.33366e-06	0.000177773	Xrcc1																																		9.41813	9.83396	10.1807	9.63072	9.73221	10.5379	9.83969	9.53356	9.87557	10.0025	9.7486	10.0678	10.2315
ENSMUSG00000020649	5.42673e-06	0.000180568	Rrm2																																		8.04415	7.41067	7.94116	7.99545	7.36507	0	6.05266	0	4.09434	0	0.960735	5.90936	6.68157
ENSMUSG00000025161	5.50722e-06	0.000182935	Slc16a3																																		11.4468	11.5275	12.0695	11.9953	12.0043	11.3152	11.5841	11.471	11.31	11.6772	11.1195	11.4811	11.1489
ENSMUSG00000009292	5.5281e-06	0.000183317	Trpm2																																		9.94636	9.68988	9.93034	9.90917	9.46587	10.3625	9.56224	9.91448	9.7305	9.62668	9.77221	9.85195	10.3138
ENSMUSG00000097558	5.5721e-06	0.000184464	Gm26902																																		0.940675	4.32795	4.7016	4.05543	4.21383	3.01598	1.48089	0	4.09434	0	0.960735	1.93146	2.57494
ENSMUSG00000051497	5.70587e-06	0.000188573	Kcnj16																																		6.67436	6.1374	4.92469	6.64341	5.0943	7.68349	7.25977	7.46515	7.89745	6.76779	6.6216	8.22558	7.90091
ENSMUSG00000064342	5.88286e-06	0.000194095	mt-Ti																																		4.88275	4.9304	4.81745	4.44861	4.13593	6.18792	6.3819	6.73608	6.67549	6.15731	6.11132	5.84017	5.88904
ENSMUSG00000022957	5.89688e-06	0.00019423	Itsn1																																		6.12839	6.1014	6.34877	4.44861	5.63712	6.01796	7.08046	6.35793	7.16831	6.59153	7.45997	6.67693	7.12761
ENSMUSG00000035551	5.92502e-06	0.000194828	Igfbpl1																																		0	0	0	0	0	0	0	0	0	0	1.53237	0	3.98872
ENSMUSG00000037533	6.03445e-06	0.000198094	Rapgef6																																		11.4127	10.9872	11.3593	10.9741	11.1232	10.7914	10.6427	10.8876	10.6781	10.95	10.7722	11.0816	10.7793
ENSMUSG00000005233	6.21431e-06	0.000203657	Spc25																																		7.51606	7.09086	7.17591	7.95362	6.07303	5.97215	7.32569	6.17008	6.59307	6.80558	6.5936	5.69096	5.88904
ENSMUSG00000097472	6.23082e-06	0.000203856	Gm26586																																		7.66728	7.57062	7.78626	7.94144	8.06214	7.41902	6.74923	7.06514	7.37152	7.12741	7.0605	7.40025	7.70913
ENSMUSG00000071454	6.24949e-06	0.000204126	Dtnb																																		7.01925	6.06448	7.33989	6.89143	6.63676	7.07339	6.42765	6.32555	6.4443	6.72898	7.13038	7.62257	7.76774
ENSMUSG00000085227	6.27469e-06	0.000204607	6330418K02Rik																																		13.064	13.1884	12.9449	13.0415	12.9292	13.3868	13.4703	13.5	13.3589	13.6391	13.472	13.3635	13.4354
ENSMUSG00000039981	6.36853e-06	0.000207321	Zc3h12d																																		5.13006	4.8017	4.0206	3.75503	5.42424	4.01711	2.67212	0	4.09434	0	4.78117	3.72201	3.4485
ENSMUSG00000021670	6.59294e-06	0.000214271	Hmgcr																																		10.5182	10.1304	10.1982	10.4264	10.7122	10.1044	9.94438	10.0042	9.62211	9.67341	10.0158	9.94825	9.94436
ENSMUSG00000044456	6.94198e-06	0.00022524	Rin3																																		10.7149	10.9041	10.8322	10.4716	10.4049	10.7839	10.5656	10.3504	10.6864	10.3932	10.9386	10.8438	11.1786
ENSMUSG00000055485	6.96254e-06	0.00022525	Soga1																																		11.315	11.8663	11.9864	11.6482	11.206	11.4408	11.4952	11.1261	11.0199	10.6562	11.6299	11.974	12.2417
ENSMUSG00000059981	6.96532e-06	0.00022525	Taok2																																		9.85047	9.91527	10.3753	10.1048	9.92836	9.91607	9.72834	9.65745	9.54383	10.0213	9.80616	10.2927	10.5647
ENSMUSG00000020689	7.04581e-06	0.000227477	Itgb3																																		11.045	11.1163	11.2076	11.1773	11.1433	10.8376	10.3379	10.6887	10.1523	10.8779	10.7156	11.2123	10.3472
ENSMUSG00000020682	7.16558e-06	0.000230963	Mmp28																																		7.42638	7.53733	7.70586	7.08097	7.62237	7.35799	8.22515	7.82507	8.07495	7.81155	8.10056	8.14659	8.44333
ENSMUSG00000030986	7.3076e-06	0.000234838	Dhx32																																		11.8497	11.993	11.7458	12.2129	11.6631	11.4518	11.4749	11.4434	11.3409	11.7342	11.2965	11.7076	11.4728
ENSMUSG00000045598	7.30981e-06	0.000234838	Zfp553																																		8.548	9.12385	8.69863	9.00144	8.81581	9.35138	8.85807	9.26132	8.0129	8.83903	8.73434	8.64956	8.98164
ENSMUSG00000029544	7.37218e-06	0.000236454	Cabp1																																		2.2258	0	1.06203	1.02983	0	3.6017	0	0	4.24588	4.27175	0.960735	4.23455	2.84762
ENSMUSG00000031822	7.6497e-06	0.000244953	Gse1																																		9.46581	9.93458	9.54969	9.37863	9.2167	9.69418	9.27997	9.29516	9.65634	9.39222	10.0574	9.20494	10.1024
ENSMUSG00000038482	7.66821e-06	0.000245145	Tfdp1																																		9.9544	9.98854	10.0624	10.0074	9.85428	9.76642	9.81121	10.0383	9.81474	9.86754	9.83185	9.79519	9.8448
ENSMUSG00000034845	7.71269e-06	0.000246164	Plvap																																		5.90312	6.95624	6.54641	6.08052	6.78448	8.02941	6.42765	7.16003	6.715	7.13732	7.08082	7.11797	7.17788
ENSMUSG00000035615	7.85635e-06	0.000250341	Frmpd1																																		0	0	0	0	0	0	0	0	0	0	0	1.93146	0
ENSMUSG00000045672	7.92282e-06	0.000251639	Col27a1																																		9.51921	9.27895	9.38341	9.28295	9.45789	9.28501	9.2527	8.23997	8.63084	8.80833	9.05751	9.16542	9.78524
ENSMUSG00000097352	7.91673e-06	0.000251639	C920009B18Rik																																		5.81161	5.90655	5.61076	5.73034	6.17393	0	1.88238	2.21457	4.62345	0	3.25046	2.72875	1.79877
ENSMUSG00000039683	8.02367e-06	0.00025443	Sdk1																																		6.35596	7.2473	7.09786	7.38061	5.51934	7.51799	7.08046	6.68594	5.87536	6.26973	7.66222	7.61569	8.06349
ENSMUSG00000023153	8.05984e-06	0.000254982	Tmem52																																		8.94513	8.47836	8.85594	9.1596	9.04086	10.0253	9.60766	9.83475	10.1902	9.87644	9.52966	9.37765	8.91651
ENSMUSG00000040746	8.06716e-06	0.000254982	Rnf167																																		13.4674	13.4645	13.5309	13.4237	13.3466	13.6497	13.6396	13.6489	13.5426	13.9185	13.74	13.6929	13.565
ENSMUSG00000059325	8.08508e-06	0.000255136	Hopx																																		3.58894	3.51213	5.20553	4.30393	0	6.14727	5.90954	6.64715	5.72867	7.15695	5.31464	5.30245	7.70055
ENSMUSG00000049521	8.11548e-06	0.000255683	Cdc42ep1																																		4.96998	5.90655	6.05033	5.10169	5.17442	5.57245	7.93431	6.30908	6.60714	6.67556	7.33024	7.07846	7.30772
ENSMUSG00000019803	8.22885e-06	0.000258838	Nr2e1																																		0	2.63334	0	0	0	0	0	0	4.1721	0	0	4.49679	5.58813
ENSMUSG00000045078	8.50162e-06	0.000266989	Rnf216																																		11.292	11.2435	11.2813	11.1669	11.1042	11.3741	11.1037	11.3106	11.0779	11.5075	11.599	11.8012	11.2501
ENSMUSG00000028911	8.58759e-06	0.000269257	Srsf4																																		10.8725	10.5796	10.7361	10.9371	10.6097	10.4899	10.6826	10.5174	10.5198	10.8735	10.4586	10.7056	10.9152
ENSMUSG00000024507	8.75634e-06	0.000274108	Hsd17b4																																		13.3103	13.2612	13.3258	13.469	13.4702	13.3831	13.1509	13.2793	12.9636	13.1967	13.0925	13.1946	13.1706
ENSMUSG00000068205	8.86171e-06	0.000276964	Macrod2																																		5.27413	6.02659	6.49514	5.73034	3.42672	4.01711	5.09328	5.07779	5.05148	5.34073	2.93057	5.66452	4.29236
ENSMUSG00000015316	8.87929e-06	0.000277071	Slamf1																																		8.60362	8.63136	8.45653	8.30678	9.06471	8.16793	8.80706	9.23975	9.23512	8.56932	9.70018	9.22543	9.51155
ENSMUSG00000021477	8.92524e-06	0.000278061	Ctsl																																		15.678	15.7998	15.828	15.953	16.0216	15.5541	15.3123	15.5617	15.9054	15.5271	15.5984	15.4189	15.3214
ENSMUSG00000038068	9.06272e-06	0.000281895	Rnf144b																																		9.52282	9.9435	9.49419	9.90604	9.68512	9.21543	9.76592	9.00686	9.96704	8.31798	8.71822	9.26337	9.37007
ENSMUSG00000025573	9.08009e-06	0.000281987	6030468B19Rik																																		8.6002	8.84237	8.28097	8.88547	9.0568	8.50201	7.96566	8.45733	7.98084	8.26018	7.79724	8.02716	8.45357
ENSMUSG00000070354	9.14212e-06	0.000283464	Evi2																																		6.20231	6.67934	6.83464	6.14566	6.1543	5.87592	5.20259	5.99581	5.62186	5.34073	5.31464	5.19571	6.28274
ENSMUSG00000044700	9.17737e-06	0.000284106	Tmem201																																		9.82291	9.6577	9.49419	9.67736	9.28596	10.021	9.59602	9.40385	9.64615	9.16397	9.43224	10.3088	10.2014
ENSMUSG00000004270	9.24478e-06	0.000285741	Lpcat3																																		13.2879	13.356	13.1961	13.3635	13.0511	13.2642	13.4848	13.3849	13.3512	13.2218	13.4261	13.4111	13.6371
ENSMUSG00000029084	9.39035e-06	0.000289783	Cd38																																		4.27713	6.88391	6.20725	6.22817	4.77264	0	0	0	0.960476	0	1.53237	4.95515	3.27461
ENSMUSG00000040407	9.48928e-06	0.000292374	Akap9																																		8.60702	8.5096	8.79364	8.39426	8.16378	8.7393	8.85807	8.50871	8.22388	8.83599	8.40442	8.88534	9.16728
ENSMUSG00000007817	9.59147e-06	0.000295058	Zmiz1																																		11.3652	11.8491	11.7449	11.6916	11.1239	11.1456	11.1425	10.81	11.4982	10.9072	11.5208	11.7241	12.2391
ENSMUSG00000017760	9.71842e-06	0.000298027	Ctsa																																		16.4273	16.3788	16.3693	16.5907	16.4872	16.4436	16.2634	16.2962	16.4831	16.5093	16.4999	16.561	16.6221
ENSMUSG00000028028	9.7033e-06	0.000298027	Alpk1																																		7.21943	7.40329	7.72081	7.49334	7.15405	7.64021	6.23526	6.89901	5.59388	7.17631	7.1206	5.88666	5.94817
ENSMUSG00000031838	9.82353e-06	0.000300778	Ifi30																																		11.546	11.7625	11.8743	11.826	11.6752	11.5719	11.3035	11.663	11.895	11.3624	11.3377	10.9275	11.3569
ENSMUSG00000028519	9.88103e-06	0.000302066	Dab1																																		4.92703	0	0	2.36936	0	6.3218	4.37179	5.42211	4.38301	5.15804	4.1726	3.37593	5.25507
ENSMUSG00000063063	1.0134e-05	0.000309316	Ctnna2																																		0	1.84892	3.5703	0	0	0	5.3991	5.42211	3.62661	5.306	0	4.71862	5.34582
ENSMUSG00000002104	1.03813e-05	0.000316369	Rapsn																																		10.2397	10.1437	10.2724	9.77665	10.3871	10.6898	10.4966	10.8646	11.4916	11.1481	11.1244	10.4452	10.6339
ENSMUSG00000030707	1.04095e-05	0.000316738	Coro1a																																		15.3279	15.4388	15.3825	15.4442	15.6321	15.305	15.2995	15.3948	15.6288	15.2956	15.2807	15.1432	15.2984
ENSMUSG00000027784	1.05176e-05	0.000319528	Ppm1l																																		10.6396	10.7506	10.6479	10.5246	10.5815	11.2507	10.9232	10.7812	10.6384	10.9922	11.2293	11.0417	10.8066
ENSMUSG00000058392	1.05863e-05	0.000321118	Rrp1b																																		10.021	9.86918	10.0683	9.7886	9.52436	10.3614	9.94831	10.2483	9.53281	9.64937	10.3319	10.5171	10.4195
ENSMUSG00000028459	1.07437e-05	0.000324885	Cd72																																		11.1214	11.0399	11.408	11.0052	11.2786	9.93411	10.2019	9.10791	9.87266	9.96677	10.1226	10.6852	10.7671
ENSMUSG00000060261	1.0739e-05	0.000324885	Gtf2i																																		11.5871	11.5832	11.5628	11.0702	11.7038	11.9564	11.9108	11.861	11.9724	11.5132	11.7807	11.7608	11.828
ENSMUSG00000079659	1.08976e-05	0.000329031	Tmem243																																		12.7068	13.046	12.9246	13.0458	13.1311	12.5608	12.884	12.5595	12.9407	12.7979	12.4287	12.462	12.842
ENSMUSG00000022378	1.09598e-05	0.000330398	Cyrib																																		14.6829	14.8084	14.7943	14.8985	14.8401	14.8507	14.6617	14.8742	14.7527	14.7637	14.6288	14.6185	14.5554
ENSMUSG00000038384	1.09862e-05	0.000330686	Setd1b																																		7.20152	7.53733	7.76477	6.83988	6.3738	7.69058	7.42678	7.45769	7.52759	6.79309	7.2696	7.32628	7.96673
ENSMUSG00000067916	1.11302e-05	0.000334505	Zfp991																																		9.12219	8.93733	8.77585	8.89812	8.8619	9.16287	8.94715	9.0043	9.07985	8.39437	8.9567	8.8882	8.75204
ENSMUSG00000062585	1.12154e-05	0.000336549	Cnr2																																		10.4306	10.7003	10.226	10.3421	10.2119	9.95487	9.90449	10.0692	9.98466	9.77056	10.0676	9.77371	9.78321
ENSMUSG00000040084	1.13938e-05	0.000341378	Bub1b																																		7.22831	7.48938	7.40616	7.3533	6.5937	6.3218	6.35058	6.27556	6.57887	4.47303	6.2964	5.1583	5.79554
ENSMUSG00000106035	1.16672e-05	0.000349036	Gm43545																																		7.35525	7.72055	7.59658	7.8532	7.84678	7.73926	7.96048	7.88186	8.03908	8.06627	7.96508	8.01674	8.17289
ENSMUSG00000074553	1.17928e-05	0.000352254	Eif1-ps1																																		8.97707	9.0898	9.21932	8.93544	9.31055	8.56895	8.45608	8.48691	8.92843	8.6019	8.6654	8.79986	8.8714
ENSMUSG00000027995	1.18245e-05	0.000352661	Tlr2																																		14.346	14.1662	14.36	14.5797	14.9989	14.01	13.4335	14.1222	14.5373	14.1161	14.1571	14.3629	13.8356
ENSMUSG00000042082	1.20235e-05	0.000358051	Arsb																																		13.5808	13.7687	13.7399	14.0027	13.8435	13.4527	13.0434	13.3871	12.9521	13.1322	13.2062	13.1144	13.3144
ENSMUSG00000032715	1.20864e-05	0.000359378	Trib3																																		6.07036	8.01957	6.07382	8.1463	5.98691	5.54142	5.97262	0	5.41352	4.53434	6.56505	5.33635	2.23844
ENSMUSG00000078994	1.21463e-05	0.000360612	Zfp429																																		10.1469	9.81185	9.82007	9.87437	10.4255	10.1919	9.88139	10.4533	10.6897	10.3448	10.4012	10.3633	9.59022
ENSMUSG00000022564	1.24843e-05	0.000370084	Grina																																		12.5653	12.8675	12.8413	12.8009	12.6955	12.9772	12.9112	12.8617	13.0736	12.9707	12.9382	12.9068	13.0656
ENSMUSG00000018417	1.26697e-05	0.000375011	Myo1b																																		11.4746	11.2807	11.5768	11.7988	11.7981	10.7689	10.4128	11.1054	10.5429	10.571	10.7557	11.4471	11.0927
ENSMUSG00000023009	1.27795e-05	0.000377691	Nckap5l																																		10.0835	10.4078	10.1726	9.85826	9.73716	9.90087	9.88276	9.85048	10.218	9.9514	10.2987	10.6885	11.063
ENSMUSG00000004530	1.29012e-05	0.000380577	Coro1c																																		12.5736	12.486	12.5449	12.8768	12.5952	12.2124	11.871	12.2102	11.7883	12.1569	11.9965	12.1014	12.1423
ENSMUSG00000055053	1.29161e-05	0.000380577	Nfic																																		10.8775	11.1409	10.8561	11.1136	10.6739	10.9085	10.8032	10.3158	11.0892	10.5161	10.6695	10.9659	11.2625
ENSMUSG00000035683	1.30144e-05	0.000382898	Melk																																		7.22831	6.77386	6.45991	7.24847	6.26822	6.12651	4.84618	4.11989	5.98716	4.19789	4.24639	3.72201	5.25507
ENSMUSG00000037242	1.31793e-05	0.000387167	Clic4																																		10.722	10.6459	10.6538	11.2818	11.3149	8.66925	8.934	8.96542	9.35459	8.9779	8.97581	9.45875	8.80098
ENSMUSG00000104449	1.35928e-05	0.000398715	Gm37255																																		6.27263	5.4995	5.3278	6.89143	5.13492	4.77246	5.90954	6.63399	6.02956	5.92527	7.00844	5.46448	5.30116
ENSMUSG00000070697	1.38539e-05	0.000405765	Utp3																																		11.0267	11.0171	10.7599	11.0449	10.916	11.2578	10.9364	11.0118	10.9697	11.0583	11.2508	11.1259	10.9536
ENSMUSG00000046062	1.40085e-05	0.00040968	Ppp1r15b																																		12.4933	12.6106	12.4118	12.6594	12.6607	12.2528	11.7013	12.4277	12.1158	12.2705	12.2954	12.5801	12.1474
ENSMUSG00000000567	1.42982e-05	0.000417206	Sox9																																		3.69516	5.15775	5.47621	0	5.13492	5.7728	5.09328	3.57583	5.24383	3.85761	4.5675	6.41671	7.29638
ENSMUSG00000039477	1.43085e-05	0.000417206	Tnrc18																																		8.47904	8.85864	9.07255	8.27317	7.3479	8.173	8.35315	7.83085	8.61701	8.25108	8.54629	8.5981	9.57623
ENSMUSG00000045679	1.43453e-05	0.000417657	Pqlc3																																		6.44999	7.57719	8.26575	8.10868	8.0674	7.28492	7.68088	6.5801	5.56534	6.34009	7.09087	6.53819	6.76616
ENSMUSG00000006731	1.45593e-05	0.000422647	B4galnt1																																		11.4815	11.6075	11.6357	11.7771	11.5094	10.6191	10.7517	11.042	10.8313	11.0956	10.5157	11.021	11.1123
ENSMUSG00000066306	1.45599e-05	0.000422647	Numa1																																		9.76768	10.6071	10.459	9.96287	9.41111	9.17809	9.39191	8.88158	9.87557	9.43906	9.30204	10.0741	11.4803
ENSMUSG00000042388	1.52073e-05	0.000440788	Dlgap3																																		1.50531	0.90106	0	2.36936	0	4.4097	2.19611	2.88215	4.87669	1.96053	2.93057	3.37593	3.74375
ENSMUSG00000026458	1.53625e-05	0.000444626	Ppfia4																																		14.7865	14.7697	14.6409	14.7954	14.7156	14.8765	14.629	14.6543	14.6716	14.6056	14.5348	14.4448	14.5135
ENSMUSG00000024807	1.54002e-05	0.000445058	Syvn1																																		10.52	10.3457	10.5819	9.64205	10.1637	10.2167	10.2799	9.99777	10.2564	10.453	10.4113	10.3806	10.4758
ENSMUSG00000039782	1.56162e-05	0.000450636	Cpeb2																																		9.97958	10.3234	10.1534	9.91073	9.58608	9.08161	9.06281	9.0221	9.30367	9.51135	9.00001	9.88811	9.37007
ENSMUSG00000019961	1.57495e-05	0.000453812	Tmpo																																		11.7176	11.6614	11.7186	11.5831	11.7101	11.2555	11.1095	11.4806	11.5006	11.67	11.5217	11.646	11.4339
ENSMUSG00000026271	1.57753e-05	0.000453888	Gpr35																																		10.6271	9.87319	10.2673	10.0883	10.0554	9.28968	8.81282	9.75187	9.40377	9.74485	9.54253	9.94551	9.50171
ENSMUSG00000060739	1.59715e-05	0.000458859	Nsa2																																		9.80819	9.49727	9.50503	9.71897	10.1214	9.86215	9.83404	9.76401	9.76228	9.71372	9.44991	9.65114	9.5091
ENSMUSG00000040712	1.64649e-05	0.00047234	Camta2																																		10.7462	11.0675	11.3057	10.8982	10.8459	10.9416	10.5493	10.8151	10.3472	10.6844	10.9288	11.2043	11.5981
ENSMUSG00000025092	1.66044e-05	0.000475644	Hspa12a																																		8.74326	7.85094	7.60467	8.45119	7.63658	7.25653	6.0132	5.45242	6.36373	6.96991	4.1726	6.81556	6.68157
ENSMUSG00000037801	1.68064e-05	0.000480726	Iqch																																		4.7899	4.61004	2.09207	0	0.982102	3.33836	5.13065	3.05012	5.94347	3.85761	5.05199	5.26774	3.07685
ENSMUSG00000091475	1.69073e-05	0.000482907	Cerox1																																		7.9982	8.16182	7.99752	7.76613	7.30405	6.57264	7.25132	6.89901	7.42809	7.14717	7.80336	7.03784	7.17788
ENSMUSG00000027108	1.70961e-05	0.000487587	Ola1																																		9.93285	10.0142	10.1087	9.7903	9.99881	9.70473	9.7555	9.99905	9.88137	9.84654	9.68865	9.40785	9.62913
ENSMUSG00000022094	1.71662e-05	0.00048818	Slc39a14																																		9.6863	9.14168	9.5476	9.5448	9.60065	8.97821	8.68993	9.66718	8.41592	9.20225	9.56253	9.0527	8.69708
ENSMUSG00000027500	1.71926e-05	0.00048818	Stmn2																																		4.83707	3.71635	2.41993	3.0518	4.55046	1.59715	5.33652	5.42211	5.34802	6.39069	5.05199	4.37162	5.82738
ENSMUSG00000031517	1.72167e-05	0.00048818	Gpm6a																																		7.68027	7.49633	7.14297	4.75726	6.67857	7.69764	8.23804	8.47589	8.21012	7.79911	8.35106	8.76916	9.98198
ENSMUSG00000057604	1.72118e-05	0.00048818	Lmcd1																																		3.21332	0	1.66709	0	0	4.33927	4.09769	5.32716	4.96673	0	4.1726	4.1608	5.20746
ENSMUSG00000041028	1.72793e-05	0.000489246	Ghitm																																		13.9921	13.9472	14.0981	14.1901	14.3384	14.1169	14.0252	14.0593	14.113	14.2703	13.9799	14.1436	14.1031
ENSMUSG00000074151	1.7689e-05	0.000500124	Nlrc5																																		7.68027	6.25677	7.43365	8.66252	5.63712	5.30319	5.20259	5.86672	4.82948	5.56294	5.17045	5.36947	6.45571
ENSMUSG00000001665	1.78039e-05	0.000502644	Gstt3																																		6.30654	7.23904	6.92782	7.59012	7.54913	8.29431	8.01145	7.41984	8.40389	8.49031	8.44023	7.43195	8.21563
ENSMUSG00000087052	1.78384e-05	0.000502894	Gm8093																																		8.81275	8.9776	8.72483	9.05893	8.76819	9.19564	8.73004	8.4722	8.98877	8.7738	8.30432	8.39598	8.30881
ENSMUSG00000019261	1.79007e-05	0.000503924	Map1s																																		11.889	12.3576	12.229	12.3665	11.9003	11.9681	11.9875	12.2363	11.7484	11.8638	12.0609	12.2772	12.5205
ENSMUSG00000031833	1.81922e-05	0.000511394	Mast3																																		10.5046	10.8949	10.8578	10.7226	10.5234	10.1578	10.7358	10.9192	10.7053	10.0867	10.5507	10.8193	11.2999
ENSMUSG00000024378	1.84251e-05	0.000517199	Stard4																																		6.48002	6.30505	6.61206	7.24847	6.51896	0	6.0132	5.93271	5.62186	5.50287	3.92548	5.69096	5.76298
ENSMUSG00000043702	1.84553e-05	0.000517305	Pde12																																		11.0235	10.5788	10.9464	11.283	11.0468	10.8847	10.9344	10.8821	10.6971	10.7342	10.5525	11.0275	10.7824
ENSMUSG00000029177	1.86588e-05	0.000522259	Cenpa																																		7.89052	7.50324	7.53867	6.91653	7.8345	6.33995	7.22565	7.14154	7.45167	7.04556	6.70248	6.55268	7.20237
ENSMUSG00000032000	1.87311e-05	0.000523533	Birc3																																		12.2887	12.0186	12.2073	12.5128	12.8728	11.6237	11.6966	11.8935	12.0261	11.9126	12.2625	12.2137	11.6739
ENSMUSG00000024393	1.87738e-05	0.000523759	Prrc2a																																		7.71856	8.17053	8.26064	7.66608	7.00865	7.51799	7.88597	7.71061	8.63771	7.53987	8.03441	7.82116	8.76031
ENSMUSG00000037541	1.87927e-05	0.000523759	Shank2																																		1.50531	0	0	0	0	5.18767	1.48089	0	3.09889	1.54993	3.09936	5.23218	3.27461
ENSMUSG00000007570	1.88537e-05	0.000524713	Fance																																		10.0884	10.3419	10.305	10.3775	10.4028	10.5555	10.3208	10.3595	10.2697	10.5227	10.136	10.6023	10.5718
ENSMUSG00000031400	1.88879e-05	0.000524919	G6pdx																																		12.1948	12.1788	12.1983	12.1034	12.3083	12.0479	11.9732	11.8522	11.8649	12.1289	11.8818	12.0608	12.1502
ENSMUSG00000003282	1.91902e-05	0.000531807	Plag1																																		5.30801	4.66039	6.26961	5.22736	4.35803	2.33655	0	4.51403	4.24588	3.41145	5.87589	3.37593	3.74375
ENSMUSG00000018848	1.91698e-05	0.000531807	Rars																																		10.8831	10.863	10.8417	11.1055	11.2314	10.6986	10.7569	10.7556	10.7599	11.032	10.9365	10.9861	10.7191
ENSMUSG00000021908	1.98574e-05	0.000549519	Ncoa4-ps																																		10.3485	10.1113	10.226	10.3164	10.4718	10.7109	10.6076	10.4775	10.5067	10.5991	10.4979	10.5051	10.2477
ENSMUSG00000052997	1.99232e-05	0.000550562	Uba2																																		12.7702	12.866	12.818	12.8814	12.9129	12.753	12.9532	12.861	12.8554	12.9189	13.0078	12.8552	12.8169
ENSMUSG00000030029	2.00438e-05	0.000553112	Lrig1																																		6.52392	7.18846	6.14208	6.70232	6.54932	4.92453	4.84618	4.72737	6.14976	5.03618	5.53675	5.40184	4.82128
ENSMUSG00000096947	2.07519e-05	0.000571848	ENSMUSG00000096947																																		9.83748	9.70045	10.0785	9.99563	10.3116	9.7831	10.0735	9.76702	9.80867	10.1133	9.76752	9.92199	9.81135
ENSMUSG00000025241	2.08367e-05	0.000573375	Fyco1																																		8.25856	8.57341	7.69832	8.62114	7.45604	7.61061	7.96566	7.84806	7.5713	7.69557	8.34687	7.76626	8.91651
ENSMUSG00000028961	2.13145e-05	0.000585701	Pgd																																		12.6025	12.583	12.6003	12.852	12.6853	12.2836	12.1587	12.6177	12.3472	12.5208	12.2856	12.4789	12.4174
ENSMUSG00000036565	2.14382e-05	0.000588274	Ttyh3																																		9.67336	9.61525	9.66244	9.38987	9.20721	9.67822	8.92073	9.40579	9.58883	8.84206	9.74224	9.69262	10.0375
ENSMUSG00000025272	2.15191e-05	0.000589665	Tro																																		1.50531	0	0	0	0	0	3.66026	0	3.38675	0	3.73356	4.1608	4.88319
ENSMUSG00000029186	2.17495e-05	0.000595144	Pi4k2b																																		7.18339	7.09086	7.18672	7.80024	7.24034	6.46098	6.44258	7.37308	6.36373	6.96991	6.50619	5.33635	6.51558
ENSMUSG00000006356	2.18824e-05	0.000597111	Crip2																																		5.16745	6.20681	6.30973	3.75503	6.63676	5.79928	6.10991	6.45094	7.83307	6.83023	7.1206	7.60877	8.05679
ENSMUSG00000026249	2.18644e-05	0.000597111	Serpine2																																		15.4025	15.5383	15.4475	15.6449	15.5302	15.5202	15.2423	15.424	15.217	15.4997	15.3507	15.3346	15.5503
ENSMUSG00000084353	2.19649e-05	0.000598529	Gm15452																																		4.74114	4.75612	4.87207	5.37953	5.57943	3.92393	4.37179	4.77612	4.96673	4.47303	4.38352	4.1608	2.84762
ENSMUSG00000004665	2.20562e-05	0.000599346	Cnn2																																		10.5758	10.6381	10.3776	10.9485	10.6774	10.1424	10.0627	9.81009	9.67816	10.1868	9.8423	9.94551	10.4796
ENSMUSG00000020109	2.20557e-05	0.000599346	Dnajb12																																		10.2199	10.3534	10.5105	10.5855	10.3205	10.4403	10.386	10.4524	10.4376	10.3661	10.6312	10.5491	10.5974
ENSMUSG00000035329	2.20873e-05	0.000599358	Fbxo33																																		11.4463	11.3012	11.5916	11.52	11.8071	9.86998	10.9908	10.5711	10.5511	10.9465	10.8243	11.4924	10.6661
ENSMUSG00000036186	2.21212e-05	0.000599447	Dipk1b																																		5.7878	6.45522	5.76303	6.22817	6.47217	7.1474	6.50081	6.38961	7.08029	5.99234	6.6626	5.4335	6.59172
ENSMUSG00000085069	2.24756e-05	0.00060821	Prdm16os																																		0	0	0	1.62459	0	1.00915	0	0	0	0	0	3.23928	2.23844
ENSMUSG00000026729	2.25763e-05	0.000610091	4930562F07Rik																																		5.40511	5.58019	5.0245	3.51321	4.48913	0	2.86181	0.93384	3.92498	1.96053	2.93057	3.72201	3.87143
ENSMUSG00000002524	2.30233e-05	0.000621311	Puf60																																		12.9022	12.7929	12.8169	12.8373	12.7661	12.9734	12.8869	12.7299	12.9271	12.9646	12.908	12.8664	13.0262
ENSMUSG00000011832	2.31223e-05	0.000623124	Evi5l																																		7.37935	7.91974	8.25037	8.18296	7.43179	8.16284	7.92902	8.19586	7.17777	7.52484	8.08556	8.64619	8.58046
ENSMUSG00000085667	2.33641e-05	0.000628775	Gm12992																																		10.4816	10.0908	10.343	10.295	9.9527	10.1294	10.1574	10.0922	10.0531	10.3828	10.0916	10.1618	10.5718
ENSMUSG00000043542	2.3409e-05	0.000629118	Zc2hc1a																																		7.76198	8.29529	7.31053	6.83988	7.3479	7.61061	7.13663	7.59309	6.81535	7.15695	6.15028	6.79132	7.22645
ENSMUSG00000027002	2.34628e-05	0.000629699	Nckap1																																		4.88275	5.96781	6.88862	6.50133	6.13441	6.85098	6.45736	7.17828	7.25127	5.70302	7.52071	8.55916	8.23949
ENSMUSG00000066952	2.35459e-05	0.000631063	Myo1h																																		11.1917	10.7353	11.0276	10.917	11.1692	10.8692	11.0172	11.119	10.6664	10.8252	11.0165	11.118	10.8333
ENSMUSG00000041695	2.36446e-05	0.000632841	Kcnj2																																		10.1077	10.446	10.4557	9.17268	9.12643	9.86842	8.91003	9.0145	9.64786	9.01869	9.11527	9.4237	9.68234
ENSMUSG00000068758	2.40528e-05	0.000642888	Il3ra																																		5.4664	5.68121	5.54505	5.78588	6.40734	0	4.75342	5.45242	4.92241	4.59314	5.17045	5.08044	3.74375
ENSMUSG00000025937	2.42272e-05	0.000646664	Lactb2																																		11.452	11.5031	11.4943	11.49	11.5157	11.4853	11.2429	11.4565	11.4527	11.5869	11.3824	11.305	11.2106
ENSMUSG00000020747	2.47852e-05	0.000660658	Tmem94																																		8.37101	8.55689	8.44307	8.68095	7.82212	8.41907	7.54219	8.04986	7.22414	7.47099	8.29566	8.66632	8.79696
ENSMUSG00000025701	2.51131e-05	0.000668486	Alox5																																		12.2306	12.0895	11.8659	12.4835	12.2264	11.0041	11.1663	11.2232	11.485	11.4663	10.9091	12.0023	11.7759
ENSMUSG00000101144	2.51548e-05	0.000668688	Gm29054																																		5.0117	5.04855	5.87423	5.58135	6.05198	4.01711	4.49151	4.67692	4.62345	4.85582	4.82999	4.76913	4.7566
ENSMUSG00000030465	2.52092e-05	0.000669223	Psd3																																		5.96813	5.12226	4.7016	5.05724	4.77264	6.4443	6.87564	6.2061	6.715	5.78097	5.56586	6.31838	6.13789
ENSMUSG00000035692	2.54441e-05	0.000674544	Isg15																																		8.40271	7.70264	9.03714	8.52649	9.26095	7.13706	7.35756	7.08462	8.596	7.42317	7.90369	8.05287	6.97959
ENSMUSG00000019080	2.54846e-05	0.000674703	Mfsd3																																		9.12694	9.48858	8.73959	8.8791	9.0568	10.2289	9.21188	9.28887	9.3629	9.67	9.76595	9.66953	9.62687
ENSMUSG00000030759	2.60285e-05	0.000688172	Far1																																		11.9971	12.0736	12.2908	12.2189	12.1795	11.7614	11.8522	11.951	11.8443	11.8738	11.9962	12.0928	11.8654
ENSMUSG00000028270	2.63711e-05	0.000695352	Gbp2																																		9.12931	8.84781	9.44099	10.7323	9.27919	8.35804	7.67457	7.92032	8.55667	9.00251	7.68893	8.40399	8.38032
ENSMUSG00000035441	2.6368e-05	0.000695352	Myo1d																																		7.78622	8.28328	7.21868	7.89168	7.95848	7.80607	8.39981	8.13175	8.27764	7.88399	7.84552	8.39598	8.70995
ENSMUSG00000027399	2.68491e-05	0.000707003	Il1a																																		16.9382	17.1228	17.3225	17.6309	17.5999	16.9451	16.7891	16.7889	17.0042	17.0339	16.6954	16.7051	17.0476
ENSMUSG00000061048	2.69435e-05	0.000708535	Cdh3																																		0	0	0	0	0	0	0	2.69201	3.09889	0.973808	4.44749	5.55363	0
ENSMUSG00000022031	2.74724e-05	0.000721393	Elp3																																		10.7767	10.8215	10.915	10.9682	10.7913	11.2356	11.1892	11.1859	11.0779	11.0518	11.1408	11.1174	10.9715
ENSMUSG00000027993	2.75062e-05	0.000721393	Trim2																																		10.4142	10.5203	10.4388	10.6146	10.3499	10.9883	10.8956	10.7396	10.5592	10.6222	10.6944	11.1427	10.8105
ENSMUSG00000010663	2.86101e-05	0.00074934	Fads1																																		12.2064	12.2445	12.2485	12.2021	12.1792	12.2745	11.9993	12.4126	12.1417	12.1425	12.5495	12.5754	12.5293
ENSMUSG00000005803	2.86992e-05	0.000750667	Sqor																																		12.6722	12.7186	12.6216	12.833	12.875	13.2919	13.2074	13.3126	13.1986	13.4449	12.9724	13.0421	12.9186
ENSMUSG00000060591	2.87764e-05	0.000751682	Ifitm2																																		6.91319	6.06448	6.91487	6.39818	7.11398	5.22721	5.93087	6.4206	6.86302	6.1178	5.62239	6.93097	5.47206
ENSMUSG00000022322	2.88697e-05	0.000752112	Shcbp1																																		5.81161	4.8017	5.76303	6.68782	3.55198	0	1.88238	0	4.1721	4.70401	0	2.5086	3.07685
ENSMUSG00000030890	2.88553e-05	0.000752112	Ilk																																		13.5129	13.7586	13.7043	13.7014	13.7545	13.6612	13.6549	13.6222	13.75	13.57	13.5953	13.5977	13.7031
ENSMUSG00000021116	2.8981e-05	0.000754007	Eif2s1																																		12.23	12.0531	12.1183	12.4674	12.4501	12.1398	12.048	12.09	12.1137	12.4422	11.9355	12.0894	11.8082
ENSMUSG00000002341	2.90577e-05	0.000754997	Ncan																																		0.940675	5.92726	5.73383	0	3.42672	5.41013	5.90954	6.27556	5.89843	3.12303	4.44749	7.30076	8.87902
ENSMUSG00000020256	2.91883e-05	0.000757386	Aldh1l2																																		7.66074	8.24255	8.64866	8.50596	8.45994	1.59715	7.88597	7.74775	5.96548	6.95878	7.51325	8.01151	6.55415
ENSMUSG00000053820	2.95913e-05	0.000766825	Bcl2a1c																																		4.83707	4.50373	4.43759	4.44861	5.0943	4.01711	3.85141	3.9603	4.24588	3.85761	2.51891	3.23928	3.07685
ENSMUSG00000030695	2.97055e-05	0.000768768	Aldoa																																		14.8272	14.8729	14.831	14.949	15.0237	15.0136	14.9939	15.0226	15.0653	15.0982	14.7847	14.9707	15.0029
ENSMUSG00000032060	2.98838e-05	0.00077236	Cryab																																		6.83402	8.72306	8.02791	6.75893	7.33052	5.71834	6.45736	6.60729	7.59972	7.33977	7.09087	7.79702	8.08341
ENSMUSG00000049488	3.00016e-05	0.000774381	Tmem67																																		8.38695	8.81762	8.9026	8.57853	8.45593	8.34462	8.24232	8.1129	7.815	8.23732	8.64849	8.04264	8.05006
ENSMUSG00000031711	3.00964e-05	0.000775806	Zfp330																																		10.9409	10.8897	11.0749	10.9749	11.0281	11.0964	11.004	11.1837	10.9079	11.1357	11.1139	10.6934	10.8333
ENSMUSG00000074476	3.02415e-05	0.000778277	Spc24																																		5.55371	2.82213	5.54505	5.48397	4.55046	5.37536	4.80055	4.91319	1.53202	0	0	2.5086	4.94256
ENSMUSG00000092274	3.02719e-05	0.000778277	Neat1																																		9.2475	9.68533	9.36924	9.73317	9.17349	8.49393	8.70549	8.81316	8.39175	8.95566	9.11034	9.01657	9.12946
ENSMUSG00000004798	3.09675e-05	0.000795117	Ulk2																																		13.016	12.9294	12.9965	13.0293	13.0683	13.4057	13.0386	13.2855	12.8603	13.0072	13.4145	13.4102	13.2628
ENSMUSG00000039745	3.12402e-05	0.000801068	Htatip2																																		8.92344	8.23426	8.45206	8.70636	8.24022	8.60316	7.8584	7.90943	8.6981	7.61982	7.8749	7.68967	7.44747
ENSMUSG00000028184	3.13276e-05	0.000802257	Adgrl2																																		10.0944	9.7507	9.28117	9.43182	9.43774	10.292	9.7207	10.3096	9.30367	9.82677	10.3404	10.1271	10.2653
ENSMUSG00000102418	3.18982e-05	0.000815802	Sh2d1b1																																		7.24589	7.11814	7.79336	7.22857	4.96512	7.20795	6.09108	6.34183	6.62107	6.17667	5.89895	4.71862	5.43119
ENSMUSG00000027221	3.20126e-05	0.000817658	Chst1																																		11.3444	11.2579	10.9368	11.2145	10.7486	10.5111	9.27163	10.6808	10.5272	9.68697	10.7493	11.0288	10.3811
ENSMUSG00000013236	3.2204e-05	0.000821474	Ptprs																																		9.65209	10.2275	10.239	10.1857	9.60788	9.21051	9.51357	9.73039	8.8742	8.97237	9.85267	10.1416	10.3138
ENSMUSG00000060424	3.28943e-05	0.000837992	Pantr1																																		0	2.98905	4.1142	0	3.8733	6.52584	5.05493	5.03837	5.89843	5.2704	5.20787	5.55363	6.96535
ENSMUSG00000078129	3.38818e-05	0.000862024	Actl10																																		0.940675	2.16019	0	0	4.28773	0	0	0	0	0	0	0	0
ENSMUSG00000020737	3.43697e-05	0.000873303	Jpt1																																		13.4754	13.4016	13.4301	13.7118	13.9762	13.4758	13.6039	13.4127	13.5251	13.6267	13.2289	13.1701	13.3612
ENSMUSG00000028163	3.4421e-05	0.000873472	Nfkb1																																		13.2867	13.176	13.2109	13.3339	13.3266	13.4343	13.3278	13.3891	13.2279	13.2114	13.4339	13.5636	13.2807
ENSMUSG00000027435	3.47776e-05	0.000881378	Cd93																																		0	4.05432	2.09207	0	0	0	0	0.93384	0	0	0	0	0
ENSMUSG00000055447	3.4873e-05	0.000882652	Cd47																																		12.8241	12.8932	12.8347	12.9248	12.7713	13.1693	13.3084	12.7635	12.9772	13.0147	13.0669	12.9914	13.1532
ENSMUSG00000051726	3.50727e-05	0.00088656	Kcnf1																																		0	0	0	0	0	0	3.55426	0	3.83221	2.27979	0	3.82109	1.16325
ENSMUSG00000054874	3.62961e-05	0.0009163	Pcnx3																																		10.0774	10.2727	10.1087	10.157	10.1402	10.083	9.93649	9.64766	9.32723	9.03999	9.77377	10.2873	10.5007
ENSMUSG00000104507	3.641e-05	0.000917993	A430027H14Rik																																		0	0	0	0	2.29318	0	3.02943	0.93384	0	2.95385	1.94069	0.954672	3.07685
ENSMUSG00000024810	3.66142e-05	0.000921953	Il33																																		5.88078	7.51013	7.72823	5.18668	6.3738	0	5.82089	5.84403	4.44698	4.40901	5.41404	6.53819	7.36308
ENSMUSG00000024525	3.66784e-05	0.000922383	Impa2																																		7.14641	7.27988	6.97848	7.3533	6.13441	6.41035	6.072	5.07779	5.72867	6.19577	6.85178	6.13796	7.1018
ENSMUSG00000027379	3.68373e-05	0.000925187	Bub1																																		5.58167	6.98616	6.44197	7.1247	2.77654	0	3.93826	4.91319	4.50823	0	4.5675	0	5.05442
ENSMUSG00000029174	3.69197e-05	0.000925877	Tbc1d1																																		10.7361	10.3496	10.3811	10.7861	10.4518	9.94897	9.748	9.73039	9.52542	10.1939	10.1588	10.5409	9.87749
ENSMUSG00000044252	3.69594e-05	0.000925877	Osbpl1a																																		10.1292	9.9333	9.75798	10.0814	9.90653	10.4106	9.89773	10.1384	9.89434	9.93303	9.92608	10.4529	10.3958
ENSMUSG00000024039	3.70231e-05	0.000926287	Cbs																																		5.98916	4.32795	5.61076	4.91503	5.39109	7.38446	6.23526	4.26357	7.09034	4.70401	6.72846	5.71693	7.14034
ENSMUSG00000039262	3.74018e-05	0.000934566	Prrc2b																																		8.58301	8.66874	8.69105	8.29247	8.45593	7.52594	8.44128	7.34103	7.99161	8.41489	8.38821	8.38387	8.85605
ENSMUSG00000019998	3.75667e-05	0.00093749	Stx7																																		14.107	14.1402	14.2616	14.3874	14.2673	14.4163	13.9939	14.2897	14.1124	14.2815	13.974	13.9791	14.0658
ENSMUSG00000038576	3.77199e-05	0.000940114	Susd4																																		0	4.05432	1.06203	3.96208	0	6.6905	3.55426	5.2602	4.96673	0.973808	3.51214	0	4.29236
ENSMUSG00000086347	3.79518e-05	0.000944691	Gm11626																																		9.61027	9.64369	10.0147	10.0744	9.61508	9.63844	9.67717	9.56511	9.72406	9.73998	9.50732	9.38171	9.34554
ENSMUSG00000024220	3.80162e-05	0.00094509	Zfp523																																		8.83326	9.24016	8.89931	8.96281	8.53772	9.92962	8.97052	8.45733	8.68158	8.89268	9.00799	9.25009	9.56211
ENSMUSG00000052776	3.81826e-05	0.000948024	Oas1a																																		8.45656	7.91456	9.36924	8.91379	9.02744	7.67637	7.86395	6.92085	8.68821	8.31362	7.61425	8.0375	7.00765
ENSMUSG00000016319	3.83134e-05	0.000950065	Slc25a5																																		15.6065	15.4671	15.51	15.6709	15.857	15.7151	15.8847	15.7023	15.768	15.7158	15.6323	15.7379	15.6846
ENSMUSG00000063856	3.86974e-05	0.000958373	Gpx1																																		15.7471	15.6841	16.1357	15.6691	16.3897	15.4743	15.984	15.9082	15.9566	15.9475	15.2444	15.4015	15.2219
ENSMUSG00000048388	3.88135e-05	0.000960032	Fam171b																																		0	6.11951	5.57828	0	5.48833	5.22721	5.88788	7.13221	7.42809	3.27443	6.83991	7.82116	7.63908
ENSMUSG00000038045	3.91743e-05	0.000967735	Sult6b1																																		5.40511	5.88553	6.59592	5.34296	5.48833	5.90058	5.54461	3.87335	4.82948	5.11855	4.09484	4.76913	4.68887
ENSMUSG00000106734	3.92476e-05	0.000968322	Gm20559																																		7.10847	6.28913	5.92677	4.22575	4.05359	4.4097	3.66026	5.29407	3.51165	4.12004	1.94069	0	4.29236
ENSMUSG00000056671	3.94099e-05	0.00096988	Prelid2																																		8.60702	8.59622	8.95414	8.8271	9.06471	8.5339	8.47799	8.06955	8.5421	8.38608	7.98677	7.83308	8.02967
ENSMUSG00000075012	3.93893e-05	0.00096988	Fjx1																																		4.88275	4.32795	5.28819	1.62459	4.42507	4.82496	5.23725	5.82099	6.81535	6.09764	4.78117	6.03851	7.68326
ENSMUSG00000051495	3.95033e-05	0.000970823	Irf2bp2																																		10.9517	11.0884	10.9336	11.0477	11.0294	11.1661	11.4302	10.8275	11.3052	10.8697	11.1648	10.8759	11.6193
ENSMUSG00000053907	3.95474e-05	0.000970823	Mat2a																																		14.9233	14.9829	15.267	15.3014	15.4395	14.7331	14.5495	14.872	14.7788	15.1886	15.273	15.1445	14.5984
ENSMUSG00000032224	3.98486e-05	0.000975768	Fam81a																																		4.46903	0	4.0206	0	2.55501	4.33927	5.48815	1.89959	3.83221	4.40901	4.01264	5.97538	5.05442
ENSMUSG00000068739	3.98096e-05	0.000975768	Sars																																		12.7738	12.6386	12.5303	12.7692	12.4563	12.18	12.3436	12.2847	12.5456	12.6244	12.3508	12.2783	12.3525
ENSMUSG00000026641	4.03399e-05	0.000985896	Usf1																																		12.081	12.0611	12.047	12.1123	11.8925	12.1268	12.3893	12.3631	12.4029	12.3432	12.1881	12.3326	12.2309
ENSMUSG00000037628	4.0363e-05	0.000985896	Cdkn3																																		5.23944	6.28913	6.52952	5.83935	4.21383	5.60283	3.93826	5.39115	5.47618	3.75833	2.73938	3.91381	5.05442
ENSMUSG00000019139	4.05054e-05	0.000988139	Isyna1																																		12.0625	12.0927	12.0511	12.0509	11.9283	12.0019	12.061	12.063	12.3181	12.0095	11.8038	12.2122	12.5067
ENSMUSG00000057133	4.08851e-05	0.000996162	Chd6																																		8.85919	8.56352	8.71739	8.61731	8.05158	9.77812	8.72088	8.53019	9.16553	9.11715	8.91205	9.13444	9.15478
ENSMUSG00000057561	4.10601e-05	0.00099918	Eif1a																																		11.9689	12.0622	12.05	12.1214	12.5627	12.0009	11.654	12.1491	12.5776	12.4875	12.154	12.3683	11.8868
ENSMUSG00000046006	4.12863e-05	0.00100344	Gapt																																		4.20704	3.80855	2.91211	3.0518	4.21383	0	0	0	0	0	0	3.23928	0
ENSMUSG00000061981	4.14902e-05	0.00100589	Flot2																																		10.4335	10.0429	10.4701	10.4022	10.508	9.4756	10.2788	10.1854	10.1785	9.90138	9.76281	10.4481	10.3181
ENSMUSG00000071234	4.14664e-05	0.00100589	Syndig1l																																		1.50531	0	0	2.36936	0	0	0	3.87335	3.62661	0	0	2.2487	3.4485
ENSMUSG00000031787	4.21769e-05	0.00102128	Katnb1																																		7.9982	8.70518	8.72111	8.27317	8.05158	9.24463	8.61611	8.78663	8.73059	8.57662	9.40027	8.64619	9.00619
ENSMUSG00000026395	4.22994e-05	0.00102298	Ptprc																																		13.913	13.8041	13.7614	14.1236	14.0128	13.5983	13.1822	13.4281	13.0003	13.0727	13.4047	13.7403	13.4213
ENSMUSG00000022885	4.2913e-05	0.00103653	St6gal1																																		12.2668	12.1653	12.0633	12.1893	12.0623	11.9434	11.7098	11.7912	11.8249	11.6027	11.9407	11.9257	11.7774
ENSMUSG00000019970	4.37284e-05	0.00105433	Sgk1																																		17.0947	16.8619	16.8519	16.7423	16.1776	16.2467	16.9247	16.4951	16.4845	17.0524	16.9554	16.414	16.7704
ENSMUSG00000033577	4.38115e-05	0.00105433	Myo6																																		9.38082	9.2003	9.33319	9.29497	9.14395	10.0475	9.68347	9.55816	9.55294	9.36084	9.55165	9.7644	9.64932
ENSMUSG00000041515	4.38036e-05	0.00105433	Irf8																																		15.5646	15.6372	15.7125	15.7009	15.5699	15.467	15.2986	15.3516	15.4578	15.5352	15.6196	15.4425	15.5342
ENSMUSG00000073633	4.39358e-05	0.00105603	Fbxo36																																		6.05048	6.67934	6.83464	6.55026	5.48833	6.41035	6.26916	6.22378	7.43599	7.14717	6.34759	6.56703	6.47594
ENSMUSG00000024063	4.41798e-05	0.00106059	Lbh																																		9.62547	9.1439	9.14918	9.47681	10.1264	9.28266	8.82995	8.84206	10.1097	9.20461	9.32776	9.25232	9.00619
ENSMUSG00000097582	4.42854e-05	0.00106182	ENSMUSG00000097582																																		12.7372	12.9665	12.8724	13.1685	12.9105	12.7143	12.2896	12.5775	12.3335	12.4175	12.4095	12.2117	12.5187
ENSMUSG00000022454	4.4711e-05	0.00107071	Nell2																																		0	4.05432	3.43173	0	0	5.79928	3.55426	5.74955	5.56534	5.03618	4.5675	5.88666	4.7566
ENSMUSG00000024791	4.56086e-05	0.00109087	Cdca5																																		6.76252	5.38438	5.28819	7.49334	4.28773	5.10518	6.78482	4.33038	4.38301	4.40901	4.09484	4.81793	4.54307
ENSMUSG00000033768	4.76225e-05	0.00113765	Nrxn2																																		3.34968	2.82213	2.09207	2.04451	2.96853	4.26522	3.31558	4.39423	4.01214	3.12303	3.6271	0.954672	3.98872
ENSMUSG00000021814	4.76849e-05	0.00113775	Anxa7																																		11.7488	11.8481	11.8349	11.6006	12.0501	11.5506	11.6382	11.796	11.6129	11.8366	11.6436	11.6273	11.6061
ENSMUSG00000031137	4.80177e-05	0.0011443	Fgf13																																		9.29473	9.36308	9.51793	9.65889	9.95837	8.984	9.22057	9.26345	9.27971	9.23031	8.98661	8.87673	9.05744
ENSMUSG00000021271	4.81867e-05	0.00114693	Zfp839																																		10.5513	10.5109	10.4568	10.08	10.083	10.1994	10.2995	10.3353	9.70293	10.2034	10.4032	10.2174	10.764
ENSMUSG00000031004	4.82692e-05	0.00114749	Mki67																																		1.91007	4.05432	5.51104	4.81179	4.60929	1.59715	2.19611	0	0	3.27443	2.73938	2.72875	2.57494
ENSMUSG00000021794	4.87943e-05	0.00115364	Glud1																																		13.3353	13.4153	13.4447	13.7358	13.5433	13.3264	12.8595	13.4065	13.1151	13.3048	13.0676	13.4147	13.1856
ENSMUSG00000027715	4.87992e-05	0.00115364	Ccna2																																		9.09819	9.13279	9.47226	9.73493	8.76172	9.2398	9.20533	9.20679	9.39974	9.00522	9.1128	9.0527	8.97455
ENSMUSG00000040345	4.88225e-05	0.00115364	Arhgap9																																		12.1526	12.2625	12.2575	12.3975	12.3199	12.0894	12.044	12.0206	12.1348	11.8882	11.9355	11.9703	12.1569
ENSMUSG00000040725	4.86111e-05	0.00115364	Hnrnpul1																																		11.0431	11.2492	11.3224	11.1524	11.1308	11.3603	10.9377	11.2702	11.0835	10.95	11.3271	11.4068	11.6865
ENSMUSG00000060600	4.87399e-05	0.00115364	Eno3																																		9.92332	9.44256	9.55804	9.16223	9.45388	9.76138	9.59769	9.87726	10.0466	9.78639	10.4123	9.64608	10.046
ENSMUSG00000103377	4.98378e-05	0.00117621	Gm37180																																		4.5841	4.70905	5.07193	5.83935	4.82322	0	4.09769	3.20057	4.38301	0	3.83271	2.72875	3.87143
ENSMUSG00000028849	5.013e-05	0.00118168	Map7d1																																		10.2819	11.2827	11.3929	10.7047	10.7038	10.589	10.7959	10.3504	10.6789	10.5368	10.3052	11.1216	11.8572
ENSMUSG00000048379	5.03018e-05	0.00118288	Socs4																																		9.87752	9.67312	9.35493	9.91229	9.74866	9.32883	9.485	9.91039	9.95059	9.58563	9.83783	10.0034	9.21018
ENSMUSG00000097207	5.02572e-05	0.00118288	6030443J06Rik																																		6.90214	6.32079	6.9018	6.7309	6.8591	6.37558	5.54461	6.43585	5.94347	6.64809	6.6354	6.75419	6.00496
ENSMUSG00000031990	5.0613e-05	0.00118877	Jam3																																		9.85621	9.62954	9.48983	9.38088	9.86186	10.3911	10.3899	9.9952	10.3451	10.0765	10.1588	10.1677	10.046
ENSMUSG00000026207	5.0849e-05	0.00119288	Speg																																		9.51377	9.39689	9.65856	9.62312	9.83284	9.83521	9.6991	9.65908	10.0798	9.77056	9.40027	9.81936	9.80936
ENSMUSG00000026683	5.09591e-05	0.00119403	Nuf2																																		4.69067	7.15373	6.77856	5.54961	3.66722	0	6.28581	3.46125	2.51848	2.76216	4.1726	0	4.68887
ENSMUSG00000032773	5.20344e-05	0.00121777	Chrm1																																		0	0	0	0	0	2.60019	0	0	4.78066	3.12303	0	4.43557	1.79877
ENSMUSG00000039270	5.27407e-05	0.00123282	Megf9																																		8.65717	8.41378	8.50486	9.11693	8.25411	8.21294	8.11761	8.14573	7.60674	8.01342	8.31293	8.04776	8.29179
ENSMUSG00000043432	5.30563e-05	0.00123872	Leng9																																		9.86477	9.67923	9.95742	9.99563	10.5205	9.79959	9.71148	10.2461	10.2157	10.2635	10.0433	10.1416	10.0628
ENSMUSG00000025427	5.31891e-05	0.00124034	Rnf165																																		0	0	0	0	0	5.18767	3.31558	0	0	1.54993	0	2.72875	1.79877
ENSMUSG00000056220	5.3802e-05	0.00125314	Pla2g4a																																		12.1596	12.5982	12.3993	12.2107	11.9301	12.4353	12.1078	12.2512	12.1423	12.1606	12.1003	12.2219	11.9618
ENSMUSG00000086544	5.38667e-05	0.00125315	Chn1os3																																		0.940675	2.63334	3.43173	1.02983	0	4.71799	3.31558	3.68197	4.50823	3.65171	2.73938	4.55553	3.07685
ENSMUSG00000040860	5.40178e-05	0.00125518	Crocc																																		0	4.9304	3.10686	0	4.55046	0	4.30799	4.11989	4.67778	1.54993	0	5.46448	5.69556
ENSMUSG00000097730	5.45047e-05	0.00126499	Gm26588																																		5.88078	5.22621	5.28819	5.05724	4.87209	5.33972	5.72643	5.82099	5.72867	5.47186	5.53675	6.01778	6.37182
ENSMUSG00000013033	5.46691e-05	0.0012673	Adgrl1																																		5.05224	5.5538	5.20553	5.94071	5.71954	7.23729	6.47199	5.77376	6.0503	4.53434	6.26123	5.9317	6.87681
ENSMUSG00000052911	5.47656e-05	0.00126803	Lamb2																																		7.5589	7.96552	7.86242	8.45548	6.95295	7.63287	7.31762	6.81984	6.715	7.55474	8.47901	8.47798	8.29748
ENSMUSG00000029798	5.49129e-05	0.00126994	Herc6																																		10.5619	10.7549	10.8	11.2599	10.6627	10.2566	10.2377	10.471	10.2675	10.3124	10.475	10.312	10.5623
ENSMUSG00000044827	5.50342e-05	0.00127125	Tlr1																																		11.084	11.1596	11.1236	11.2056	11.3243	10.4715	9.94175	10.8793	11.1078	10.6623	10.9211	10.7675	10.6793
ENSMUSG00000064369	5.59082e-05	0.00128991	mt-Te																																		6.22021	6.52483	6.83464	6.16673	6.35673	7.33102	6.89748	6.7964	6.02956	5.94797	7.13038	6.97467	7.1018
ENSMUSG00000064370	5.60445e-05	0.00129153	mt-Cytb																																		15.7879	15.9849	15.818	15.6699	15.8907	16.7692	16.5797	16.5597	16.7405	16.3322	16.2436	15.8129	16.2914
ENSMUSG00000040105	5.64456e-05	0.00129924	Plpp6																																		10.1974	10.2828	9.77241	10.1504	9.8436	10.2862	10.3359	10.2067	10.1134	10.3036	10.2185	10.6118	10.2667
ENSMUSG00000035152	5.68691e-05	0.00130745	Ap2b1																																		11.0926	11.0189	11.243	11.2507	11.3924	11.2632	11.0209	10.9434	10.7607	11.0366	11.2878	11.0359	11.109
ENSMUSG00000034472	5.74996e-05	0.0013204	Rasd2																																		0	0	3.69672	3.0518	0	0	0	0	4.62345	3.85761	0	5.61014	3.07685
ENSMUSG00000016995	5.89728e-05	0.00135264	Matn4																																		0	0.90106	0	3.96208	0	0	4.02018	5.5112	4.1721	2.76216	4.62396	6.75419	5.05442
ENSMUSG00000015880	6.10807e-05	0.00139935	Ncapg																																		6.12839	6.20681	6.9018	7.16715	6.39067	6.12651	6.072	6.1882	5.64931	5.53322	5.82863	5.36947	6.05961
ENSMUSG00000046480	6.11965e-05	0.00140036	Scn4b																																		0	0	0	0	3.96626	0	0	0	0	1.54993	0	0	0
ENSMUSG00000027698	6.13235e-05	0.00140163	Nceh1																																		9.58459	9.89306	9.60515	9.64017	9.54523	7.23729	9.43361	9.29307	8.89442	8.67518	9.11527	9.5751	9.23116
ENSMUSG00000048621	6.16077e-05	0.00140648	Gm6377																																		4.74114	2.41608	5.07193	5.41519	4.28773	0	2.19611	0	3.38675	3.12303	4.09484	5.46448	3.74375
ENSMUSG00000028191	6.18996e-05	0.0014115	Bcl10																																		12.7323	12.6727	12.8362	12.8905	13.2957	12.6168	12.5364	12.8366	12.873	12.9566	12.8207	12.9526	12.4653
ENSMUSG00000054728	6.25094e-05	0.00142375	Phactr1																																		8.28857	9.00709	8.71739	9.45557	8.73225	9.08161	9.60434	9.11266	9.43959	8.88976	9.27144	9.35302	9.53825
ENSMUSG00000057135	6.26486e-05	0.00142526	Scimp																																		7.60732	8.07167	8.2296	8.2035	7.69886	7.96069	6.68789	6.83142	7.64815	7.46313	7.02949	7.14691	7.21446
ENSMUSG00000008855	6.29345e-05	0.0014301	Hdac5																																		10.4248	10.8764	10.9638	11.0456	10.6249	10.6172	9.79385	10.5951	10.0007	10.2475	10.0676	10.6753	10.8135
ENSMUSG00000072980	6.37444e-05	0.00144682	Oip5																																		4.52771	3.8952	3.43173	2.63433	5.35717	0	3.31558	0	2.93011	0	0	0	2.84762
ENSMUSG00000070960	6.41374e-05	0.00145405	Gm19680																																		6.7128	6.76238	6.24912	7.16715	7.49556	7.83835	7.25132	7.45769	7.74675	7.59126	7.4754	7.21226	7.49781
ENSMUSG00000031557	6.42119e-05	0.00145406	Plekha2																																		12.7376	12.7811	12.7552	12.8256	12.7915	12.6362	12.7691	12.6528	12.3566	12.591	12.6049	12.75	12.6391
ENSMUSG00000022463	6.43719e-05	0.001456	Srebf2																																		10.0932	10.5739	10.6233	10.7279	10.4428	9.49598	9.78216	10.0207	9.50866	9.80517	9.7165	10.0965	10.209
ENSMUSG00000029063	6.45531e-05	0.00145841	Nadk																																		12.8543	12.6218	12.738	12.8744	12.7143	12.4106	12.4287	12.6192	12.4864	12.5568	12.6254	12.6825	12.5787
ENSMUSG00000026969	6.52798e-05	0.00147312	Fam166a																																		7.9072	8.12643	8.07523	8.30678	9.03014	8.18811	8.10358	7.90396	8.27324	7.99173	8.16382	8.11277	7.54645
ENSMUSG00000003379	6.5584e-05	0.00147829	Cd79a																																		4.7899	7.95042	5.84722	5.26694	6.65083	2.01371	4.09769	2.69201	3.24999	3.41145	4.01264	4.43557	4.99957
ENSMUSG00000042549	6.62029e-05	0.00149052	Map2k3os																																		6.67436	7.10001	7.18672	7.31606	7.77792	7.04048	5.54461	7.08462	8.04426	7.2694	7.23377	7.53041	7.02148
ENSMUSG00000055723	6.67729e-05	0.00150162	Rras2																																		9.58632	9.69894	10.3174	9.35358	9.5167	9.35807	8.87193	9.52823	9.74965	9.71206	9.50919	9.55365	9.63139
ENSMUSG00000037370	6.71975e-05	0.00150944	Enpp1																																		9.39665	8.92708	9.10426	9.37184	9.17593	9.05987	8.78965	8.67217	8.05968	8.40261	8.06532	9.08546	8.59441
ENSMUSG00000021987	6.80011e-05	0.00152574	Mtmr6																																		13.2822	13.2708	13.2479	13.5148	13.2868	13.3354	13.1191	13.3023	12.8773	13.0912	13.3659	13.2384	13.1278
ENSMUSG00000029156	6.89904e-05	0.00154616	Sgcb																																		11.1718	11.1475	11.0455	11.4879	10.9254	10.4371	10.6723	10.6533	10.9704	10.7228	10.9365	10.8043	10.736
ENSMUSG00000056418	6.92708e-05	0.00155067	BC043934																																		7.79222	8.43201	7.77914	8.03036	7.53403	8.63659	8.29674	8.62305	8.32096	8.13714	8.65866	8.80592	8.9349
ENSMUSG00000070372	7.00001e-05	0.0015652	Capza1																																		13.0663	12.9788	12.973	13.1202	13.1063	12.9248	12.9055	13.0984	12.7545	13.1955	12.9232	13.0476	12.826
ENSMUSG00000039081	7.02186e-05	0.0015683	Zfp503																																		4.63837	3.80855	4.76069	3.37518	5.0943	0	0	4.11989	2.93011	3.53657	1.53237	1.5242	2.57494
ENSMUSG00000048029	7.14216e-05	0.00159335	Eno4																																		6.20231	6.04566	6.30973	5.26694	6.07303	4.66138	4.70471	4.72737	5.64931	4.47303	5.13204	5.23218	4.94256
ENSMUSG00000031760	7.23897e-05	0.0016131	Mt3																																		7.15574	8.15305	7.13182	6.39818	7.24962	8.52202	7.57644	7.71061	8.94237	7.77392	7.51325	7.839	8.76854
ENSMUSG00000041660	7.30278e-05	0.00162547	Bbox1																																		4.34397	3.51213	1.66709	0	0	0	0	0	0	0	0	0	0
ENSMUSG00000025395	7.31925e-05	0.00162729	Prim1																																		7.49416	7.29589	7.33017	7.71697	7.5416	7.22758	7.09943	7.27473	6.79091	6.75497	7.13038	5.79213	6.35006
ENSMUSG00000087545	7.3494e-05	0.00163213	Gm13966																																		6.99866	6.49739	6.73502	6.78642	6.87117	6.14727	6.26916	6.13313	5.87536	6.56239	6.57939	7.23938	6.39325
ENSMUSG00000021379	7.36984e-05	0.0016328	Id4																																		4.83707	5.04855	4.63999	4.44861	5.48833	1.00915	5.3991	5.22551	5.80388	5.47186	6.00904	5.58216	7.9158
ENSMUSG00000038463	7.3669e-05	0.0016328	Olfml2b																																		10.9082	10.9165	10.5191	11.2482	11.0836	11.18	11.0686	11.4277	11.0842	11.1603	11.3052	11.4806	11.3939
ENSMUSG00000042429	7.37742e-05	0.0016328	Adora1																																		7.96673	8.08094	8.286	8.21366	7.5715	5.18767	6.72501	7.12282	7.47487	7.14717	5.72919	6.36839	7.97386
ENSMUSG00000032640	7.43667e-05	0.00164401	Chsy1																																		10.5308	10.9165	10.2571	10.711	10.4038	11.1969	11.6604	10.7194	11.3529	10.3512	10.8031	10.5272	11.2144
ENSMUSG00000039316	7.44487e-05	0.00164401	Rftn1																																		9.44883	9.29299	9.22981	9.13842	8.98086	7.80607	8.58616	8.65924	8.70466	8.39023	8.92335	9.13203	9.00967
ENSMUSG00000035735	7.53875e-05	0.00166163	Dagla																																		8.35894	8.99242	9.15745	8.4076	8.41529	8.32197	8.3571	8.08898	8.105	7.69557	8.53161	8.34694	9.11663
ENSMUSG00000055963	7.54169e-05	0.00166163	Triqk																																		7.67379	7.08165	6.36789	7.70261	6.84693	5.01768	6.88661	6.81984	6.53539	6.80558	4.92293	6.35191	5.51179
ENSMUSG00000024212	7.58448e-05	0.00166918	Mllt1																																		10.1527	9.63742	10.1284	9.9912	9.7794	9.31054	9.40912	9.10075	9.39569	9.64937	9.48081	9.83427	9.94798
ENSMUSG00000027075	7.60937e-05	0.00167278	Slc43a1																																		5.55371	6.30505	5.47621	4.30393	4.72022	6.9723	6.73717	7.49457	6.07075	7.43125	7.84552	6.87442	7.0622
ENSMUSG00000074398	7.64138e-05	0.00167793	Gm15441																																		12.8811	12.8539	12.8895	12.3645	11.7523	12.9753	13.095	12.9813	12.8207	13.1639	13.4227	12.687	13.0822
ENSMUSG00000047246	7.75207e-05	0.00170033	H2bc6																																		6.33967	6.33636	6.20725	6.34371	5.13492	7.54171	5.62535	5.77376	6.49056	5.80604	6.39703	7.10819	6.6463
ENSMUSG00000038005	7.78462e-05	0.00170555	Hpf1																																		10.7094	10.8857	10.7167	11.0924	11.1704	10.4159	10.7168	10.5694	10.6689	10.9674	10.2747	10.5088	10.4808
ENSMUSG00000028378	7.82627e-05	0.00171085	Ptgr1																																		9.46581	9.61046	9.50503	9.64393	9.88437	9.57856	9.4577	9.86605	9.70129	9.18801	8.69864	8.95245	9.05071
ENSMUSG00000058672	7.82506e-05	0.00171085	Tubb2a																																		12.4574	12.6421	12.6645	13.0199	13.2514	12.3914	12.3485	12.5878	12.7106	12.9233	12.768	12.6923	12.419
ENSMUSG00000062545	7.83745e-05	0.00171138	Tlr12																																		10.7446	10.7765	10.8417	10.5845	10.6488	11.7381	11.5332	11.6236	11.0816	11.3298	11.3435	10.9509	11.0655
ENSMUSG00000033082	7.93951e-05	0.00173173	Clec1a																																		6.63486	6.38209	5.07193	6.87871	4.35803	0	0.92266	4.57039	5.16993	5.15804	4.5675	1.5242	4.54307
ENSMUSG00000021194	8.1246e-05	0.00176816	Chga																																		2.2258	0.90106	0	0	3.13795	0	0	0	4.09434	0	0	0	3.07685
ENSMUSG00000029581	8.11887e-05	0.00176816	Fscn1																																		12.7683	12.6054	12.8778	11.9964	12.7649	13.0375	12.5761	12.7378	12.7348	12.4591	13.0682	13.0667	13.1546
ENSMUSG00000021423	8.21856e-05	0.00178662	Ly86																																		15.6762	15.8285	15.7743	15.8578	15.9768	15.8127	15.7786	15.6787	15.9317	15.5826	15.3317	15.0295	15.3288
ENSMUSG00000038393	8.32177e-05	0.00180705	Txnip																																		15.4518	15.383	15.3624	14.9236	14.4096	15.5402	15.7802	15.5491	15.5582	15.8082	15.9928	15.2014	15.6817
ENSMUSG00000064363	8.39447e-05	0.00182082	mt-Nd4																																		14.1859	14.3185	14.1438	13.7335	14.0845	15.1618	14.9053	14.9348	15.0571	14.4871	14.6867	14.2268	14.7084
ENSMUSG00000035164	8.40809e-05	0.00182175	Zc3h12c																																		10.1245	9.44256	9.86115	9.80717	10.1302	9.32428	10.1345	9.89116	9.33359	9.68529	9.64669	9.82236	9.34003
ENSMUSG00000025875	8.4429e-05	0.00182727	Tspan17																																		6.48002	7.17985	7.43365	8.16736	6.96426	4.8756	6.35058	2.69201	6.02956	6.28765	6.2964	6.6901	4.61781
ENSMUSG00000015846	8.48963e-05	0.00183362	Rxra																																		10.0625	9.73463	9.84246	10.266	10.066	10.3447	10.5223	10.2167	10.1354	10.028	10.0549	9.84314	10.5564
ENSMUSG00000022912	8.50708e-05	0.00183362	Pros1																																		14.7613	14.8498	14.8855	14.8653	14.6468	14.5618	14.4959	14.4688	13.9793	14.4035	14.228	14.5987	14.3997
ENSMUSG00000061232	8.49281e-05	0.00183362	H2-K1																																		14.3773	14.2962	14.5946	15.3925	14.7734	13.7016	13.7981	13.9996	14.2698	13.9414	14.0915	14.0497	14.0012
ENSMUSG00000090675	8.50971e-05	0.00183362	Olfr111																																		3.06271	4.12774	3.27842	2.36936	3.42672	4.4097	4.43289	4.51403	4.24588	4.75641	5.17045	3.91381	4.09719
ENSMUSG00000054072	8.64566e-05	0.00186086	Iigp1																																		4.7899	1.84892	6.28981	7.32546	6.17393	3.92393	3.55426	4.11989	3.62661	3.12303	0	0.954672	2.84762
ENSMUSG00000045294	8.70012e-05	0.00187053	Insig1																																		10.5715	10.7003	11.1417	10.7612	11.562	9.45076	9.30878	10.0729	10.6264	10.3619	10.0778	10.3684	9.99606
ENSMUSG00000021591	8.83392e-05	0.00189657	Glrx																																		9.90821	10.0804	10.1617	10.0015	10.5861	9.96806	10.0675	9.85758	10.0911	9.88088	9.54253	9.61707	9.59947
ENSMUSG00000024661	8.84063e-05	0.00189657	Fth1																																		16.9634	16.9632	17.0589	17.0418	17.1465	16.7683	16.54	16.5955	17.1554	16.7214	16.4997	16.5496	16.6993
ENSMUSG00000026630	8.88681e-05	0.00190439	Batf3																																		10.0172	9.9662	10.1821	10.1998	10.0382	9.9356	9.86901	9.41351	10.1607	10.1221	9.85415	9.51533	9.75658
ENSMUSG00000073405	8.95942e-05	0.00191785	H2-T-ps																																		6.28968	5.86421	6.18585	6.87871	5.71954	5.06209	4.80055	6.32555	4.96673	5.80604	5.62239	5.03987	5.94817
ENSMUSG00000028517	8.98591e-05	0.00192025	Plpp3																																		8.19661	9.58135	9.27358	7.6286	8.87095	9.23011	8.87193	9.70228	9.31871	8.50569	9.4693	8.85643	10.6282
ENSMUSG00000078350	8.9903e-05	0.00192025	Smim1																																		10.7782	10.8152	10.5911	10.8005	10.5301	10.6809	10.5943	10.8469	10.4356	10.681	10.7486	10.802	10.7233
ENSMUSG00000029680	9.05775e-05	0.00193255	Hyal4																																		3.88669	4.26425	3.81295	4.81179	1.56105	0	0	3.33679	0	1.54993	0	0	0
ENSMUSG00000025534	9.1227e-05	0.00194429	Gusb																																		14.1047	13.9412	13.8709	14.0996	13.949	13.674	13.6753	13.7259	13.7235	13.644	13.6836	13.9356	13.7189
ENSMUSG00000036353	9.14195e-05	0.00194627	P2ry12																																		18.0239	18.2549	18.16	18.0735	17.968	18.7245	18.7303	18.6237	18.3879	18.4716	18.5611	18.3021	18.4005
ENSMUSG00000020486	9.2026e-05	0.00195705	Septin4																																		6.37206	8.89063	8.44307	8.17778	7.33924	6.86358	6.48648	7.28318	7.89745	7.91889	7.40465	7.9026	8.54259
ENSMUSG00000031130	9.2236e-05	0.00195736	Brs3																																		0	0	0	0	0	0	4.09769	3.57583	2.93011	5.306	3.09936	4.95515	1.16325
ENSMUSG00000037306	9.22405e-05	0.00195736	Man1c1																																		13.0673	13.2249	13.334	13.313	13.0245	12.9735	13.0693	12.777	12.6497	12.8429	13.3716	13.4344	13.6026
ENSMUSG00000029366	9.43383e-05	0.00199971	Dck																																		10.2978	10.1991	10.3333	9.93857	9.44179	9.99694	9.9768	10.1396	10.1475	10.0173	10.0929	9.81936	9.7125
ENSMUSG00000028207	9.45713e-05	0.00200247	Asph																																		13.7037	13.8396	13.7587	14.0407	13.9439	13.6636	13.6476	13.7231	13.6598	13.7461	13.5783	13.7892	13.6699
ENSMUSG00000028945	9.58928e-05	0.00202748	Rheb																																		12.4243	12.3887	12.4184	12.5338	12.7963	12.3672	12.2795	12.2544	12.5412	12.595	12.1259	12.3344	12.1156
ENSMUSG00000032593	9.59594e-05	0.00202748	Amigo3																																		8.3909	7.96051	8.00365	8.27802	8.5415	7.76636	8.08942	7.54467	7.42014	7.77392	7.83957	7.60877	7.73454
ENSMUSG00000062949	9.62443e-05	0.0020313	Atp11c																																		8.68322	8.59299	8.50917	8.797	8.76496	8.9695	7.89142	8.32023	8.04942	8.31798	8.62793	8.45116	7.93053
ENSMUSG00000036095	9.66141e-05	0.00203691	Dgkb																																		2.70411	0	2.09207	0	0	0	0	1.89959	3.09889	0	0	2.91972	5.38913
ENSMUSG00000018923	9.74612e-05	0.00205256	Med11																																		10.6068	11.0321	11.0079	10.8872	10.9006	11.2596	11.0474	10.948	11.3063	11.1517	11.1582	11.0132	11.0136
ENSMUSG00000103509	9.79479e-05	0.00206059	Gm38372																																		0.940675	0	0	0	0	4.10464	3.31558	3.05012	0	1.54993	2.25858	2.91972	2.84762
ENSMUSG00000079737	9.87724e-05	0.00207571	3110001I22Rik																																		8.94513	9.34202	9.40903	9.28536	9.26782	9.74103	9.38613	9.71952	10.2564	9.56742	9.53703	9.53553	8.9887
ENSMUSG00000020638	9.93486e-05	0.00208558	Cmpk2																																		7.40305	7.65996	8.83203	8.37175	8.58978	7.61807	6.48648	7.42749	7.96455	7.42317	7.49066	7.30076	6.4959
ENSMUSG00000030898	0.000100217	0.00210155	Cckbr																																		0	0	0	0	0	4.60245	5.13065	4.51403	3.38675	1.96053	3.51214	0.954672	2.23844
ENSMUSG00000002718	0.000100542	0.0021061	Cse1l																																		11.9198	11.9576	11.9316	11.9629	11.8394	11.761	11.7278	12.1488	11.732	11.8686	11.8941	11.9461	11.7434
ENSMUSG00000025007	0.000100864	0.00210623	Aldh18a1																																		11.2914	10.7397	10.7471	11.3759	10.7543	10.3059	10.6842	10.2211	9.89003	10.6036	10.5955	10.4816	10.2565
ENSMUSG00000046179	0.000100871	0.00210623	E2f8																																		3.58894	3.61785	3.27842	3.63918	3.77394	0	0	0	0	2.76216	0	0	1.79877
ENSMUSG00000051316	0.000100718	0.00210623	Taf7																																		10.7873	11.4315	11.2661	11.0327	11.0607	11.6657	11.6154	11.7136	11.9457	11.3357	11.6593	11.1729	11.1042
ENSMUSG00000021880	0.000101366	0.00211207	Rnase6																																		9.46205	9.80487	9.94951	10.2125	9.46188	9.96221	9.42987	9.29307	9.82079	9.37557	8.65866	9.25453	9.42574
ENSMUSG00000073388	0.000101342	0.00211207	ENSMUSG00000073388																																		0.940675	2.16019	2.09207	1.02983	0	4.92453	4.17125	1.89959	4.1721	2.54104	1.94069	3.72201	4.19808
ENSMUSG00000031775	0.00010151	0.00211282	Pllp																																		5.76359	7.62235	7.31053	5.48397	2.77654	3.92393	5.36815	5.15354	5.24383	4.12004	5.44571	4.76913	6.68157
ENSMUSG00000024647	0.000102774	0.00213685	Cbln2																																		0	0	0	0	0	0	2.67212	2.21457	3.62661	3.27443	4.31658	2.2487	0
ENSMUSG00000049807	0.000103011	0.00213724	Arhgap23																																		4.40785	5.60612	5.79164	4.1431	5.63712	4.66138	4.43289	5.32716	5.20735	5.44018	5.62239	6.66364	6.96535
ENSMUSG00000087002	0.000103001	0.00213724	Gm16277																																		0	0	0	0	0	2.33655	0	0.93384	0.960476	0.973808	2.25858	2.91972	3.98872
ENSMUSG00000021417	0.00010348	0.00214469	Eci2																																		10.8866	10.9383	10.834	11.161	10.9878	11.2578	11.1101	11.2924	11.2992	11.2349	11.1778	11.0709	11.0771
ENSMUSG00000003279	0.000103745	0.00214791	Dlgap1																																		5.05224	5.15775	5.28819	1.62459	5.60856	6.04034	6.0132	5.86672	6.11079	4.19789	5.82863	7.46297	6.84605
ENSMUSG00000029999	0.000105666	0.00218537	Tgfa																																		12.8057	12.5382	12.747	12.4926	12.6718	13.1921	12.6252	12.8852	12.4067	12.6907	13.1503	12.8679	12.8194
ENSMUSG00000052151	0.000107085	0.00221238	Plpp2																																		10.0576	9.77519	9.56635	9.89661	9.45789	9.59754	9.2184	9.62122	9.6698	9.79894	9.49602	9.58923	9.27801
ENSMUSG00000048612	0.000108064	0.00223024	Myof																																		4.27713	2.16019	1.66709	2.36936	0	0	0	0	0.960476	0	0	0	0
ENSMUSG00000085001	0.000109897	0.00226569	Rapgef4os2																																		0.940675	0	3.92051	0	0.982102	3.47603	3.02943	2.88215	2.51848	5.07795	4.01264	5.4335	5.79554
ENSMUSG00000022337	0.000110674	0.0022793	Emc2																																		11.3166	11.4306	11.4109	11.4264	11.5828	11.3791	11.432	11.5532	11.4663	11.5665	11.2502	11.0697	11.1631
ENSMUSG00000027331	0.000111902	0.00230218	Knstrn																																		6.25537	5.98767	6.62801	5.86537	5.35717	4.82496	4.54783	5.39115	5.09205	4.40901	4.09484	4.23455	6.32797
ENSMUSG00000064023	0.00011227	0.0023073	Klk8																																		12.3262	12.3704	12.388	12.1902	12.4185	11.9847	12.2004	12.0432	12.6603	12.0684	11.888	11.5185	11.906
ENSMUSG00000028465	0.000112499	0.00230762	Tln1																																		12.0776	12.6088	12.6273	12.3807	11.8224	11.8496	11.52	11.5107	11.7864	11.4405	11.7588	12.4735	13.2916
ENSMUSG00000037196	0.000112521	0.00230762	Pacrg																																		3.58894	3.27417	3.10686	3.96208	3.42672	4.8756	2.86181	3.68197	5.50652	3.65171	3.51214	3.82109	4.68887
ENSMUSG00000034570	0.000114665	0.00234913	Inpp5j																																		0	0	0	0	0	0	1.88238	0	5.85193	3.53657	4.01264	0	0
ENSMUSG00000031875	0.00011484	0.00235026	Cmtm3																																		12.811	12.9392	12.9387	12.934	13.0393	13.291	13.1486	13.1828	13.0629	13.2129	12.9716	12.9852	13.1348
ENSMUSG00000021965	0.000115019	0.00235136	Ska3																																		5.05224	5.63158	4.76069	5.51716	0.982102	0	4.60204	3.05012	2.73892	3.95049	3.38723	4.71862	2.84762
ENSMUSG00000096574	0.000115134	0.00235136	Gm2956																																		1.50531	2.98905	0	2.04451	1.56105	3.18616	3.02943	3.20057	4.01214	3.75833	3.83271	2.91972	3.27461
ENSMUSG00000020431	0.000115566	0.00235771	Adcy1																																		2.70411	0	0	0	0	5.10518	2.67212	5.11616	5.13152	5.85492	1.94069	4.99813	4.88319
ENSMUSG00000024913	0.000116003	0.00236334	Lrp5																																		6.03033	7.2718	7.26023	7.30659	6.69224	6.85098	8.19018	7.62005	7.32972	6.15731	8.08556	8.21195	7.36308
ENSMUSG00000031665	0.000116083	0.00236334	Sall1																																		13.0309	13.2038	12.8909	12.6705	12.5736	13.3352	13.2918	12.9591	13.4152	12.842	13.4554	13.0265	13.4259
ENSMUSG00000040524	0.00011738	0.00238726	Zfp609																																		5.60911	5.52691	5.84722	5.89092	5.91876	6.4443	5.27111	5.82099	6.26071	5.62061	6.82794	4.81793	6.73292
ENSMUSG00000022723	0.000119643	0.00243076	Crybg3																																		9.51921	9.39874	9.39511	9.3234	9.20959	8.67998	9.08201	9.13386	9.25982	9.27589	9.02118	9.07043	9.12946
ENSMUSG00000049723	0.000120851	0.00245275	Mmp12																																		7.76808	7.98046	6.36789	7.22857	7.11398	0	6.14685	0	5.87536	4.03776	6.6354	4.86513	5.05442
ENSMUSG00000001151	0.000121314	0.0024596	Pcnt																																		7.63428	7.33517	7.9602	7.6512	6.57906	6.35787	6.03306	6.55238	6.07075	5.15804	7.58611	7.23938	8.54259
ENSMUSG00000028809	0.00012223	0.00246891	Srrm1																																		9.87893	9.87585	10.0915	10.1425	10.1163	10.1346	9.94569	9.79242	9.81171	9.97232	10.0626	9.92894	10.0744
ENSMUSG00000030766	0.000122144	0.00246891	Arhgap17																																		11.619	11.7219	11.7362	11.9359	11.555	11.3884	11.1304	11.2644	11.2214	11.1748	11.3133	11.6251	11.6119
ENSMUSG00000038708	0.000122278	0.00246891	Golga4																																		7.74971	7.91974	8.43402	8.09775	8.34779	8.14747	7.39642	8.09379	7.79056	7.82388	8.39228	8.53017	8.83662
ENSMUSG00000065767	0.000122042	0.00246891	ENSMUSG00000065767																																		4.05574	3.13864	2.41993	3.96208	3.66722	4.01711	4.65429	4.19351	4.24588	4.27175	4.38352	4.76913	3.07685
ENSMUSG00000025579	0.000123275	0.00248648	Gaa																																		12.5961	12.5134	12.7438	12.7709	12.5482	12.5452	12.3243	12.3339	12.3382	12.3419	12.4505	12.7859	12.7884
ENSMUSG00000026355	0.000123428	0.00248699	Mcm6																																		10.3166	9.95741	10.5788	10.4198	10.4306	9.53195	9.93517	10.1695	9.66477	10.2046	10.0536	9.94276	9.89262
ENSMUSG00000020692	0.000124436	0.00250473	Nle1																																		8.05417	7.47539	7.65225	7.20839	7.7715	5.74583	6.36633	7.14154	7.75309	7.09726	7.24281	7.31782	7.36308
ENSMUSG00000031142	0.000125059	0.00251259	Cacna1f																																		6.28968	5.63158	6.44197	3.86226	6.24985	4.4097	5.9519	4.0423	3.73307	5.9022	5.13204	5.55363	4.61781
ENSMUSG00000095912	0.000125084	0.00251259	Gm3317																																		4.27713	4.84589	2.68691	3.63918	2.77654	4.54102	3.93826	4.67692	4.56699	2.76216	5.24435	4.86513	4.09719
ENSMUSG00000097750	0.000126213	0.00253267	Gm4673																																		6.62145	6.94613	6.96598	6.85294	6.39067	7.33102	6.6753	7.34911	7.23324	6.30534	7.23377	7.38414	7.11476
ENSMUSG00000083563	0.000126385	0.00253353	Gm13340																																		5.76359	6.73914	6.52952	6.03541	6.53422	7.54171	7.28485	7.07491	7.47487	6.83023	7.36379	5.81635	6.96535
ENSMUSG00000036904	0.000126607	0.00253537	Fzd8																																		8.07891	8.65018	9.07255	8.11411	6.90679	7.32191	7.02201	6.78454	5.34802	6.8424	6.33073	7.35136	6.95096
ENSMUSG00000087036	0.000127794	0.00255654	Gm11748																																		6.62145	6.22366	6.67485	6.51782	6.66477	6.61797	6.83095	6.67312	5.92113	6.17667	6.98707	6.89731	6.84605
ENSMUSG00000017754	0.000127929	0.00255662	Pltp																																		11.232	11.3086	11.3254	11.4248	11.2442	11.4132	11.1719	11.2934	11.5109	11.4004	11.3855	11.4658	11.5119
ENSMUSG00000056211	0.000129041	0.00257622	R3hdm1																																		9.28838	8.98256	9.0431	9.08684	9.22613	8.71169	8.75717	9.06441	8.95342	8.92165	9.39216	9.22769	9.33727
ENSMUSG00000028487	0.000130333	0.00259671	Bnc2																																		5.30801	5.3541	3.92051	5.94071	3.8733	1.00915	3.55426	5.77376	2.93011	1.96053	4.01264	4.49679	3.4485
ENSMUSG00000033540	0.000130224	0.00259671	Idua																																		11.7718	11.7789	11.7716	11.9652	11.5583	11.5285	11.7001	11.8688	11.4542	11.616	11.8808	12.17	11.9097
ENSMUSG00000024962	0.000132238	0.00263198	Vegfb																																		10.1974	10.3837	10.5094	10.1727	10.2848	10.7848	10.6379	10.5003	10.8387	10.2635	10.6269	10.451	10.7915
ENSMUSG00000022587	0.000133168	0.00263975	Ly6e																																		15.9214	16.157	16.2365	16.297	16.1047	15.9656	16.0295	15.7322	16.2186	15.9209	15.7901	15.6877	15.9073
ENSMUSG00000025613	0.000132996	0.00263975	Cct8																																		13.3595	13.3065	13.3449	13.4018	13.596	13.4328	13.23	13.2347	13.2633	13.4482	13.1776	13.2612	13.0929
ENSMUSG00000032589	0.000133143	0.00263975	Bsn																																		7.44172	7.35824	7.20811	6.65836	7.1639	6.2848	7.04175	6.95301	7.41215	6.90176	7.6823	8.56275	8.28607
ENSMUSG00000082319	0.000133089	0.00263975	Actr3-ps																																		11.3531	11.0183	11.38	11.4072	11.6351	11.1756	10.9508	11.2172	11.1499	11.2139	11.1164	11.3273	11.0197
ENSMUSG00000043866	0.000136026	0.00269368	Taf10																																		13.605	13.8555	13.8003	13.7263	13.8493	13.7293	13.7488	13.6599	13.8873	13.6856	13.7104	13.6365	13.7786
ENSMUSG00000031785	0.000139507	0.0027598	Adgrg1																																		15.0533	15.0481	15.0105	15.1098	15.0011	15.1824	14.9045	14.9591	14.6937	14.7536	15.1634	15.0837	15.2665
ENSMUSG00000035711	0.000140251	0.00277172	Dok3																																		11.5023	11.6376	11.4484	11.5118	11.4028	11.1642	11.2546	11.2385	11.5483	11.1308	11.3036	11.1869	11.3759
ENSMUSG00000031143	0.000141106	0.00278581	Ccdc22																																		8.15068	7.95042	8.22437	8.15159	8.09339	8.62553	8.40744	8.52306	8.65135	8.25108	7.94305	8.16085	8.25714
ENSMUSG00000102425	0.000142936	0.0028191	Gm26616																																		9.05395	9.33816	9.03115	9.08408	9.38189	8.51005	8.44128	9.1174	8.37129	8.72533	8.99199	9.08795	8.73115
ENSMUSG00000028582	0.0001432	0.00282146	Cc2d1b																																		10.0451	10.446	10.3526	10.5953	10.1844	10.224	10.3685	10.4524	10.1631	10.079	10.1115	10.6844	10.8362
ENSMUSG00000034037	0.000146426	0.00288212	Fgd5																																		0	0	1.66709	0	0	0	0	0	0	0	0	0	0
ENSMUSG00000031262	0.000146862	0.0028878	Cenpi																																		6.05048	6.38209	6.18585	5.75837	4.66582	3.92393	5.48815	6.37386	5.56534	4.94881	4.67829	6.099	4.09719
ENSMUSG00000029859	0.000147093	0.00288943	Epha1																																		7.54476	7.03469	7.35913	6.64341	6.32198	6.6905	6.90828	7.55169	6.85125	7.24209	6.2964	6.03851	6.45571
ENSMUSG00000052516	0.000148323	0.00291068	Robo2																																		0.940675	0	0	0	0	0	0	0	1.9403	0	0	0	2.57494
ENSMUSG00000023046	0.000148807	0.00291724	Igfbp6																																		6.16583	5.90655	6.02645	6.46776	5.66512	5.06209	5.62535	5.69988	5.7027	3.53657	4.09484	4.1608	3.87143
ENSMUSG00000015222	0.000149256	0.00292064	Map2																																		0	4.44748	5.07193	5.41519	5.69259	5.82528	4.43289	5.79756	6.2063	5.59206	5.67677	6.75419	6.99369
ENSMUSG00000037419	0.000149279	0.00292064	Endod1																																		12.2647	12.4708	12.4608	12.3407	12.0561	12.0034	12.2732	12.2675	11.7432	12.0422	11.8865	12.1073	12.1216
ENSMUSG00000012443	0.000150574	0.00294303	Kif11																																		6.10931	6.53836	5.84722	6.75893	2.29318	0	4.17125	3.46125	2.73892	4.03776	3.25046	2.2487	5.51179
ENSMUSG00000018167	0.000151323	0.00295472	Stard3																																		13.372	13.1841	13.1637	13.2711	13.4077	13.3296	13.5226	13.4016	13.2644	13.6291	13.5874	13.4189	13.4599
ENSMUSG00000081600	0.000153345	0.00299122	Gm12286																																		3.06271	3.80855	2.91211	2.85811	2.55501	2.82301	3.55426	1.89959	3.62661	3.53657	2.73938	0.954672	2.57494
ENSMUSG00000022010	0.000154431	0.00300941	Tsc22d1																																		11.4834	11.6633	11.5419	11.7354	12.3273	10.6041	10.2419	11.0426	11.3003	11.7318	10.6025	10.4759	10.8333
ENSMUSG00000031714	0.000154632	0.00301032	Gab1																																		11.3505	11.2016	11.6572	11.1695	11.4331	11.47	11.5314	11.4268	11.2502	11.6999	11.6056	11.8073	11.7733
ENSMUSG00000022040	0.000155429	0.00302284	Ephx2																																		0	4.26425	3.27842	2.63433	0	0	4.80055	4.39423	5.09205	4.40901	4.01264	4.81793	6.4959
ENSMUSG00000025145	0.000157877	0.00306739	Lrrc45																																		7.81596	8.49233	7.88252	8.00133	7.95848	4.82496	7.60989	7.18732	7.38791	6.59153	6.80371	7.96893	7.83977
ENSMUSG00000026748	0.000158157	0.00306782	Plxdc2																																		15.0887	15.1201	15.0531	15.2797	15.0927	14.7629	14.6398	14.7718	14.5672	14.8493	15.0066	14.8119	14.896
ENSMUSG00000085498	0.000158213	0.00306782	Gm14023																																		13.9709	14.191	14.3638	14.6041	14.6052	14.0168	13.9326	13.7969	14.0069	14.0069	13.7344	13.7899	14.0985
ENSMUSG00000030226	0.000158384	0.0030681	Lmo3																																		0	2.82213	1.06203	0	2.96853	0	1.88238	3.33679	2.51848	3.41145	5.89895	4.76913	4.54307
ENSMUSG00000022026	0.000158774	0.00307028	Olfm4																																		8.07399	7.5574	7.76477	8.30203	8.86794	8.32653	6.03306	4.62464	7.53497	7.54732	6.18822	7.36784	7.0622
ENSMUSG00000086421	0.00015881	0.00307028	Gm14091																																		4.63837	3.13864	3.10686	1.62459	2.55501	1.59715	1.48089	3.05012	3.09889	1.96053	1.53237	2.72875	2.23844
ENSMUSG00000057530	0.000159202	0.00307482	Ece1																																		7.9072	8.20911	8.27591	8.18812	7.92413	7.18805	7.41168	8.08898	7.80283	6.28765	7.79724	8.00625	9.10369
ENSMUSG00000022462	0.000159922	0.00308568	Slc38a2																																		13.2826	13.321	13.4158	13.436	13.6181	12.9937	12.6427	13.1904	13.1402	13.2686	13.2074	13.2643	12.7224
ENSMUSG00000021213	0.000160187	0.00308773	Akr1c13																																		5.94678	6.56504	7.49584	6.43339	7.27709	6.88846	6.25231	6.34183	5.67625	6.1178	4.78117	5.90936	5.47206
ENSMUSG00000030187	0.000160388	0.00308857	Klra2																																		0	0	1.06203	0	0	0	0	0	0	0	0	0	0
ENSMUSG00000046240	0.000161651	0.00310983	Hepacam																																		3.06271	7.30384	6.52952	5.67258	5.05251	6.42743	5.93087	5.5112	6.93171	5.85492	6.31366	6.98539	7.94512
ENSMUSG00000040225	0.000162171	0.00311678	Prrc2c																																		9.0639	8.79244	9.06671	9.05611	9.20005	9.15264	9.51357	8.81898	9.43368	9.49217	9.26479	9.16069	9.77711
ENSMUSG00000079429	0.000162584	0.00312164	Mroh2a																																		5.81161	5.22621	5.57828	5.83935	5.00948	4.71799	5.97262	4.82327	5.13152	4.64964	5.41404	5.84017	4.82128
ENSMUSG00000004221	0.000163203	0.00312899	Ikbkg																																		11.6934	11.7204	11.6509	11.778	11.6262	11.7457	11.7482	11.4519	11.6116	11.5089	11.7604	11.6699	11.6591
ENSMUSG00000040479	0.000163287	0.00312899	Dgkz																																		12.3367	12.4846	12.2244	12.6196	12.4062	11.9345	11.6572	11.9867	11.4982	11.3978	11.8504	12.0239	12.1304
ENSMUSG00000052160	0.000164202	0.00314345	Pld4																																		16.0491	16.0293	16.0724	16.1843	16.09	15.7725	15.6744	15.5832	15.6564	15.6401	15.6671	15.6079	15.8163
ENSMUSG00000030538	0.000165345	0.00315364	Cib1																																		11.6375	11.6325	11.6288	11.3287	11.8374	12.4298	12.293	12.4521	12.6386	12.4926	12.1231	11.9065	12.0033
ENSMUSG00000036206	0.000165128	0.00315364	Sh3bp4																																		7.18339	6.996	7.37813	7.70981	6.96426	6.3218	7.30949	6.77257	6.26071	6.50229	6.53592	5.66452	6.47594
ENSMUSG00000042726	0.000165371	0.00315364	Trafd1																																		12.4859	12.4387	12.5858	12.7469	12.6834	12.2	12.345	12.2352	12.3811	12.4153	12.4738	12.4196	12.2996
ENSMUSG00000046031	0.000165379	0.00315364	Calhm6																																		9.02623	8.93988	8.73223	8.63632	8.25872	9.97823	9.20314	9.50311	10.0061	9.67682	9.40632	8.91087	9.37547
ENSMUSG00000024130	0.000165549	0.00315382	Abca3																																		9.9544	10.3837	9.9778	10.2087	9.46188	9.36252	9.64364	9.72419	8.96439	8.92738	9.7939	10.1547	10.2565
ENSMUSG00000026922	0.000166137	0.00316194	Agpat2																																		11.1804	11.1325	11.1023	11.0883	11.2563	10.7213	11.0901	10.703	10.7353	11.0099	10.79	10.6179	10.8975
ENSMUSG00000051378	0.000167881	0.00319202	Kif18b																																		6.12839	6.06448	5.84722	6.9412	5.42424	0	4.37179	2.47295	4.09434	0	0	4.91084	5.05442
ENSMUSG00000003949	0.000168534	0.00320132	Hlf																																		8.17383	7.93516	8.06354	7.3348	8.5714	8.77643	8.51378	8.37269	7.95358	8.90434	8.75975	8.35936	8.83662
ENSMUSG00000030002	0.000168736	0.00320206	Dusp11																																		11.1538	11.2435	11.5535	11.2697	11.4856	11.0517	11.3596	11.3039	10.9967	11.2314	11.2862	11.227	10.9572
ENSMUSG00000004707	0.000169295	0.00320954	Ly9																																		10.5983	10.3667	10.8288	10.8371	10.6311	8.8637	8.64867	9.35855	9.91427	9.9316	9.892	10.3938	9.48933
ENSMUSG00000040883	0.000169461	0.00320958	Tmem205																																		7.9182	7.8831	8.10403	7.25833	7.88894	7.94299	6.99187	7.41984	7.52018	6.93624	6.60767	6.86284	7.02148
ENSMUSG00000022876	0.000170076	0.00321813	Samsn1																																		12.8755	13.1677	13.0452	12.919	12.952	12.9403	12.617	12.629	13.2343	12.9624	12.7819	12.7431	12.849
ENSMUSG00000033029	0.000170837	0.00322939	1700088E04Rik																																		7.20152	7.1712	6.38677	6.67317	6.77166	6.5099	7.16392	5.93271	5.96548	5.11855	7.23377	6.40078	7.25014
ENSMUSG00000030352	0.000171596	0.00324061	Tspan9																																		10.3536	10.1765	10.0654	10.6279	10.1201	10.0599	10.3636	10.5317	10.2225	10.5973	10.3891	10.7392	10.8537
ENSMUSG00000017493	0.000173104	0.00326595	Igfbp4																																		10.9341	11.0722	11.1158	11.2739	11.2712	10.0448	10.2387	11.1006	10.6748	11.1951	10.9566	10.6341	10.7588
ENSMUSG00000037348	0.000173438	0.00326909	Paqr7																																		12.6749	12.7547	12.5003	12.7341	12.8864	12.4221	12.2279	12.2737	12.1775	12.3826	12.4092	12.5558	12.6068
ENSMUSG00000025371	0.000174886	0.00329321	Chmp6																																		11.0362	11.4739	11.2404	11.3674	10.9413	11.3464	11.4907	11.3664	11.6401	11.1639	11.1444	11.4048	11.7308
ENSMUSG00000050965	0.000175798	0.00330721	Prkca																																		10.1884	9.77233	10.0055	9.8172	9.81889	10.3547	9.87177	10.0581	10.122	9.872	10.3972	10.5427	10.426
ENSMUSG00000035829	0.000176013	0.00330806	Ppp1r26																																		5.05224	7.22238	5.8197	6.53413	4.91935	7.0625	6.74923	6.13313	5.80388	7.50201	7.93192	8.05796	7.56546
ENSMUSG00000039781	0.000176672	0.00331585	Cep131																																		5.4664	6.62965	7.26023	6.79997	6.79719	5.90058	6.52907	7.09427	5.77924	7.08706	5.5944	7.8798	7.30772
ENSMUSG00000067736	0.000176766	0.00331585	Gm10222																																		0.940675	2.82213	2.41993	3.51321	2.55501	1.59715	3.43985	4.39423	2.51848	2.54104	2.73938	1.93146	2.57494
ENSMUSG00000025651	0.000179156	0.00335529	Uqcrc1																																		14.2195	14.1773	14.1445	14.2839	14.3366	14.3976	14.397	14.2387	14.4664	14.4349	14.1956	14.1683	14.1968
ENSMUSG00000052631	0.000179212	0.00335529	Sh2d6																																		5.88078	6.35176	7.02742	6.83988	7.231	7.29426	5.88788	5.77376	5.13152	5.78097	5.27992	5.63759	4.94256
ENSMUSG00000031210	0.00017948	0.0033571	Gpr165																																		10.2254	9.94223	10.2273	10.1048	9.64702	11.0427	10.9606	10.8304	9.4198	10.982	10.8578	11.0262	10.8224
ENSMUSG00000099644	0.000179889	0.00336154	Gm28626																																		3.7941	4.26425	3.81295	3.51321	2.96853	1.59715	1.48089	2.21457	1.53202	1.54993	1.94069	1.93146	3.74375
ENSMUSG00000020664	0.000180447	0.00336875	Dld																																		11.6295	11.6075	11.7228	11.7857	11.9594	11.6205	11.5702	11.477	11.5727	11.7403	11.6385	11.6135	11.4996
ENSMUSG00000097457	0.00018113	0.00337827	ENSMUSG00000097457																																		11.028	11.3902	11.1761	11.2709	11.5616	11.4607	11.4023	11.7506	12.0356	11.8705	11.7282	11.2954	11.3459
ENSMUSG00000021702	0.000181953	0.0033904	Thbs4																																		0	0	0	0	0	0	0	0	0	0	0	2.72875	2.57494
ENSMUSG00000000275	0.000183322	0.00341036	Trim25																																		10.461	10.3264	10.4579	10.3966	10.3499	10.2289	10.4194	10.3342	10.5754	10.1407	10.5706	10.3498	10.1892
ENSMUSG00000024524	0.000183373	0.00341036	Gnal																																		8.44519	8.7201	8.81471	8.48094	8.34347	8.0238	8.51378	8.48325	8.73059	8.24192	8.29566	8.00625	8.51352
ENSMUSG00000026830	0.000186921	0.00347305	Ermn																																		4.69067	7.08165	7.26023	5.48397	5.28682	0	5.16706	3.05012	6.42854	2.95385	5.96601	4.81793	6.81462
ENSMUSG00000000957	0.000187293	0.00347665	Mmp14																																		11.4363	11.3067	11.4383	12.0811	11.4753	10.6485	10.284	10.6303	10.5994	10.6222	10.8688	10.9086	11.2301
ENSMUSG00000060166	0.000188563	0.0034969	Zdhhc8																																		9.22107	9.31477	9.63507	8.60579	9.01117	8.68354	8.86917	9.03967	8.64455	9.08422	9.19197	9.17012	9.40214
ENSMUSG00000044703	0.000190898	0.00353686	Phf11a																																		6.40374	5.98767	7.2396	7.15666	5.21287	2.82301	3.93826	4.0423	5.80388	5.19647	4.01264	4.76913	4.09719
ENSMUSG00000023079	0.000191379	0.00354241	Gtf2ird1																																		9.25403	9.10352	8.73591	9.18823	9.23083	9.34914	8.64222	8.81023	8.35053	8.69545	9.38605	9.26337	9.45151
ENSMUSG00000024050	0.000191894	0.00354584	Wiz																																		8.83616	8.79526	8.55996	8.30203	8.50324	8.47763	8.4816	8.20033	8.05968	8.08687	8.28256	8.95518	9.14218
ENSMUSG00000030921	0.000192108	0.00354584	Trim30a																																		11.4478	11.2923	11.6635	11.4588	11.5267	11.5491	11.605	11.5559	11.5547	11.2128	11.6152	11.2802	11.1442
ENSMUSG00000055805	0.000191984	0.00354584	Fmnl1																																		10.0749	10.4532	10.5612	10.2709	10.3723	10.1228	9.79239	10.1454	9.96977	9.73998	9.75177	10.0165	10.5361
ENSMUSG00000024235	0.000192437	0.00354857	Map3k8																																		12.8732	12.5498	12.9401	12.9236	12.8682	12.2792	12.0874	12.8076	12.7553	12.7659	12.9341	12.8432	12.1643
ENSMUSG00000052833	0.000195444	0.00360063	Sae1																																		11.3617	11.3282	11.6012	11.4226	11.5319	11.2792	11.458	11.2871	11.278	11.5742	11.2018	11.2813	11.3859
ENSMUSG00000005949	0.000196448	0.00361572	Ctns																																		11.2544	11.3999	11.6528	11.2624	11.1964	11.7074	11.7452	11.8997	11.6503	12.0576	11.828	11.8888	11.6067
ENSMUSG00000026112	0.000198268	0.00364578	Coa5																																		12.4264	12.3079	12.3691	12.5611	12.5143	12.6887	12.4907	12.4344	12.2672	12.4702	12.5802	12.5748	12.2538
ENSMUSG00000020064	0.000198797	0.00365207	Herc4																																		11.148	11.0716	11.1949	10.9614	11.0395	10.7521	10.58	10.9354	10.5039	10.9956	10.8607	10.7829	10.7307
ENSMUSG00000037851	0.000200169	0.00367383	Iars																																		12.2617	11.8314	11.6732	12.2578	11.9149	11.9168	11.598	11.5196	11.3175	11.8897	11.6878	11.9082	11.3705
ENSMUSG00000004891	0.000201071	0.00368693	Nes																																		4.20704	6.17252	4.76069	5.44999	5.91876	0	3.85141	3.68197	4.24588	0	0	4.71862	4.88319
ENSMUSG00000032855	0.000201313	0.0036879	Pkd1																																		11.0662	11.0499	11.0901	10.9432	10.4549	11.3317	10.8276	11.1137	10.4237	9.65455	10.8585	11.1985	10.9106
ENSMUSG00000004562	0.000202498	0.00370614	Arhgef40																																		11.4439	11.6083	11.7877	11.6127	11.5755	11.6311	11.479	11.6986	10.8602	11.0706	11.3732	11.7596	12.0981
ENSMUSG00000090257	0.000203166	0.00371489	Gm4524																																		10.8126	10.7235	10.8954	10.9386	10.6302	10.696	10.5698	10.3261	10.4493	10.3222	11.0702	10.9578	10.9813
ENSMUSG00000022574	0.000208799	0.00381433	Naprt																																		10.0884	9.95489	9.86452	10.2364	10.0894	9.38454	9.65491	9.89806	9.73531	9.84805	9.49034	9.81336	9.84868
ENSMUSG00000027805	0.000209179	0.00381771	Pfn2																																		6.08997	7.04421	7.09786	7.04728	7.20263	7.61807	7.71202	8.22249	8.05968	8.60548	7.55014	7.7092	8.39633
ENSMUSG00000060176	0.000209893	0.00382717	Kif27																																		0	0.90106	0	0	0	2.33655	0	3.68197	1.9403	0	0	2.5086	3.07685
ENSMUSG00000033227	0.000210771	0.0038396	Wnt6																																		0	2.41608	2.09207	0	0	0	2.67212	3.46125	5.41352	3.27443	5.92165	5.03987	1.16325
ENSMUSG00000000346	0.000211413	0.00384772	Dazap2																																		14.8188	14.898	14.907	15.0737	15.138	15.2679	14.9882	15.1778	14.9706	15.1763	14.9643	14.9409	14.9893
ENSMUSG00000047534	0.000211858	0.00384865	Mis18bp1																																		4.46903	5.58019	6.65941	5.81286	3.96626	5.63259	3.85141	2.88215	3.38675	4.70401	0	0	2.84762
ENSMUSG00000091275	0.000211778	0.00384865	Gm3248																																		7.16502	7.44698	6.67485	6.74499	7.15405	6.82544	6.39732	6.50978	7.54961	6.48687	7.97596	7.42409	7.52719
ENSMUSG00000020818	0.000212561	0.00385537	Mfsd11																																		12.785	12.8346	12.8541	12.8349	12.956	12.9219	12.9355	12.8976	12.9982	13.0196	13.2338	13.156	12.928
ENSMUSG00000100204	0.000212622	0.00385537	Gm4849																																		5.90312	5.98767	5.87423	6.32508	5.84724	5.10518	5.48815	5.62202	4.96673	5.80604	5.77976	5.9317	4.94256
ENSMUSG00000021238	0.0002132	0.00385738	Aldh6a1																																		11.2441	11.142	11.113	11.44	11.0601	11.3542	11.4947	11.4401	10.9873	11.4849	11.3716	11.601	11.3555
ENSMUSG00000028525	0.000213324	0.00385738	Pde4b																																		12.0919	11.5224	12.0366	12.019	12.2317	12.0055	11.9327	12.1626	11.7825	12.08	12.0913	12.0968	11.6913
ENSMUSG00000094910	0.000213179	0.00385738	D430019H16Rik																																		0.940675	3.51213	1.66709	0	0	5.60283	4.93334	3.57583	2.51848	0	2.93057	4.37162	2.84762
ENSMUSG00000073563	0.000214646	0.0038777	Csnk1g3																																		10.4927	10.5237	10.534	10.3199	10.3509	9.98401	10.1551	10.0716	10.0021	10.364	10.2288	10.2106	10.2433
ENSMUSG00000040209	0.000214996	0.00388044	Zfp704																																		7.03956	6.04566	6.59592	6.22817	6.28636	7.0625	7.64259	6.80817	6.94284	6.62008	6.05082	6.099	7.12761
ENSMUSG00000051391	0.000215926	0.00389363	Ywhag																																		12.0944	11.9707	12.0533	12.0845	12.2149	11.9393	11.6711	12.0159	11.8896	11.8768	11.8537	12.0151	11.8087
ENSMUSG00000074358	0.000216241	0.00389572	Ccdc61																																		8.51212	8.85324	8.72111	8.75239	8.22619	8.46528	8.67736	8.30785	8.40791	8.68872	8.44807	8.54836	8.76854
ENSMUSG00000089968	0.000217974	0.00392333	Nckap5los																																		7.22831	7.67229	7.6207	7.19819	7.14414	7.19803	6.68789	7.69801	7.08029	6.67556	7.57899	7.76003	8.12884
ENSMUSG00000074063	0.000220659	0.003968	Osgin1																																		9.46956	9.51961	9.49201	9.74548	10.1048	9.33563	9.03844	10.0922	10.2351	10.0957	10.5314	10.4167	10.284
ENSMUSG00000043969	0.000221457	0.00397869	Emx2																																		0	0	0	0	0	0	0	0	4.09434	0	2.51891	0	1.79877
ENSMUSG00000020734	0.000224152	0.00401645	Grin2c																																		0	4.84589	3.69672	0	0	0	4.75342	4.19351	6.45988	4.47303	3.38723	4.23455	6.11226
ENSMUSG00000029050	0.000224174	0.00401645	Ski																																		12.1007	12.2902	11.7815	12.247	11.8231	12.1765	12.1601	11.9708	12.1066	11.7903	12.0403	12.1023	12.4729
ENSMUSG00000059273	0.000223857	0.00401645	Zc3h4																																		8.72457	9.02882	9.11279	8.8337	9.00844	9.51408	8.31309	9.22227	9.03893	8.25564	9.06007	9.15833	9.59254
ENSMUSG00000021536	0.000224938	0.00402645	Adcy2																																		0	4.84589	4.36328	3.86226	0	6.16774	5.88788	4.77612	0	4.80697	5.05199	5.46448	6.53499
ENSMUSG00000003469	0.000225206	0.00402756	Phyhip																																		0.940675	0	1.06203	0	0	1.59715	3.85141	2.88215	3.09889	1.96053	0	3.37593	2.84762
ENSMUSG00000020374	0.000226111	0.00404005	Rasgef1c																																		2.2258	1.45147	0	0	0	0	0	4.99784	3.09889	3.53657	5.09257	4.71862	2.23844
ENSMUSG00000097792	0.000227479	0.0040608	Gm27042																																		5.37346	4.50373	5.0245	3.37518	4.21383	0	2.67212	2.69201	0	0	2.25858	3.08833	2.57494
ENSMUSG00000025728	0.000228655	0.00407806	Pigq																																		11.3192	11.4406	11.4807	11.2697	11.332	11.1274	11.4983	11.3974	11.303	11.5838	11.7054	11.6422	11.5998
ENSMUSG00000020300	0.000230131	0.00410052	Cpeb4																																		9.41813	8.81485	8.93502	8.93851	8.84975	9.75632	8.86363	9.52645	9.4198	9.08678	9.38197	9.44522	9.12306
ENSMUSG00000022964	0.000230405	0.00410052	Tmem50b																																		13.3277	13.5342	13.4165	13.4346	13.2846	13.2861	13.318	13.0446	13.1658	13.1135	13.1842	13.0747	13.3185
ENSMUSG00000025867	0.000230543	0.00410052	Cplx2																																		0	0	1.66709	1.02983	0.982102	3.6017	2.86181	6.29242	5.13152	3.95049	4.50874	4.23455	4.7566
ENSMUSG00000031808	0.000231023	0.0041016	Slc27a1																																		9.3157	9.63742	9.57461	9.49776	8.34347	9.56319	9.345	9.51214	9.67482	9.57291	9.5315	9.93449	9.95521
ENSMUSG00000071547	0.000230866	0.0041016	Nt5dc2																																		10.7554	10.5161	10.8106	10.6126	10.7714	10.3559	10.2799	10.6195	10.3711	10.2303	10.3758	10.4432	10.587
ENSMUSG00000063286	0.000231583	0.00410782	Gvin-ps7																																		9.68952	9.6327	9.74341	10.1896	9.73716	9.04612	8.51731	8.50148	8.23298	8.42302	8.86305	9.30676	8.96742
ENSMUSG00000038156	0.000234697	0.00415929	Spon1																																		7.42638	7.17985	6.77856	6.34371	6.56427	6.33995	5.90954	5.42211	5.47618	4.47303	5.34854	5.58216	6.35006
ENSMUSG00000007950	0.000235497	0.00416968	Abhd8																																		9.24313	9.49727	9.6449	9.1517	9.39866	9.39976	9.83687	9.75035	9.53281	9.73183	9.44991	9.83575	9.81135
ENSMUSG00000097537	0.000235833	0.00417186	2610020C07Rik																																		10.1089	9.71541	9.98556	10.066	10.0501	9.89013	10.138	10.1933	10.0505	10.1951	10.2356	10.1817	10.1089
ENSMUSG00000019992	0.000239485	0.0042319	Mtfr2																																		4.92703	5.77561	5.28819	0	1.56105	2.33655	0.92266	4.11989	2.93011	0.973808	2.25858	3.08833	3.74375
ENSMUSG00000028799	0.000239876	0.0042319	Zfp362																																		9.37483	9.60565	9.76521	9.40103	8.93272	9.31743	9.58933	8.41947	9.05698	9.37138	9.20822	9.56799	10.0877
ENSMUSG00000040761	0.000239869	0.0042319	Spen																																		7.56592	8.16618	7.92834	7.27783	7.97535	7.31275	7.28485	5.99581	7.37152	7.32249	7.3387	8.13219	8.79696
ENSMUSG00000050912	0.000240183	0.0042335	Tmem123																																		12.4131	12.6194	12.6091	12.7933	12.6607	12.2071	11.9863	12.5643	12.4481	12.4188	12.2823	12.2854	12.3214
ENSMUSG00000025158	0.000240604	0.0042371	Rfng																																		9.10302	9.5416	9.59504	9.63262	9.26782	9.63661	9.14727	9.02965	9.21918	9.06357	9.02381	9.35509	9.77303
ENSMUSG00000020776	0.000242156	0.00426059	Fbf1																																		6.76252	7.43256	7.53021	7.75921	8.08823	6.79944	7.1907	7.04539	7.70811	6.67556	7.1206	8.79377	8.18523
ENSMUSG00000027932	0.000243129	0.00427003	Slc27a3																																		1.50531	0	1.66709	0	0	0	0	0	0	0	0	0	1.79877
ENSMUSG00000063931	0.000242975	0.00427003	Pepd																																		13.3523	13.2901	13.2524	13.4144	13.4073	13.3555	13.6154	13.5983	13.3892	13.6905	13.5089	13.5705	13.4136
ENSMUSG00000004814	0.000248658	0.00436322	Ccl24																																		7.13702	7.38094	7.06307	6.67317	7.40713	8.51804	8.41124	8.0793	8.46309	8.02948	7.62121	7.74118	7.60274
ENSMUSG00000020547	0.000250384	0.00438958	Bzw2																																		9.39665	9.4938	9.24541	9.12233	9.8558	9.97968	9.70531	9.79242	9.97384	10.0635	9.54253	9.60147	9.57623
ENSMUSG00000042349	0.000252277	0.00441485	Ikbke																																		3.7941	5.01023	4.92469	1.62459	2.29318	0	2.45366	3.68197	0.960476	4.12004	1.94069	3.23928	2.57494
ENSMUSG00000043664	0.000252146	0.00441485	Tmem221																																		9.90545	9.69139	9.79908	9.75942	9.50319	9.50002	9.4167	9.71014	9.72729	9.87051	9.5241	9.69425	9.29234
ENSMUSG00000021759	0.000252988	0.00442333	Plpp1																																		12.0919	12.2736	12.1257	12.2318	11.9484	12.1304	12.0002	11.6671	12.1866	12.4262	11.7643	11.7581	11.4627
ENSMUSG00000031216	0.000253379	0.00442621	Stard8																																		11.3051	11.2347	10.9102	11.0392	10.5602	10.7039	11.1241	11.3788	10.9248	11.2769	11.7869	11.7546	11.486
ENSMUSG00000047583	0.000254193	0.00443648	Tyw3																																		8.7277	7.96552	8.13786	7.90429	7.81589	8.71517	8.76015	8.71968	8.50877	8.53973	8.73434	8.30047	8.42784
ENSMUSG00000032329	0.000257341	0.00448741	Hmg20a																																		11.7058	11.4124	11.0793	11.2151	10.9878	11.9732	11.4952	11.7069	11.2322	11.4795	11.6635	11.8155	11.6535
ENSMUSG00000037984	0.000258276	0.00449971	Neurod6																																		0	0	0	0	2.29318	3.18616	2.19611	6.37386	0	2.76216	4.67829	1.93146	0
ENSMUSG00000068566	0.000259616	0.00451902	Myadm																																		13.012	13.5843	13.4866	13.5247	13.0925	13.0869	13.1814	13.0643	12.7306	12.8771	13.2172	13.0904	13.2056
ENSMUSG00000020521	0.000260137	0.00452407	Rnft1																																		11.0406	10.9216	11.2326	10.9325	11.3077	10.8582	10.8895	10.9672	11.0613	11.0931	10.9892	11.0204	10.5007
ENSMUSG00000020599	0.000260461	0.00452568	Rgs9																																		0	2.41608	2.68691	0	0	0	0	0	2.93011	0	2.51891	0	1.79877
ENSMUSG00000020149	0.000261827	0.00454538	Rab1a																																		14.1171	14.0835	14.2558	14.1468	14.4551	14.3241	14.1592	14.3407	14.3444	14.2961	14.2829	14.1608	14.001
ENSMUSG00000055067	0.000262629	0.00455122	Smyd3																																		10.2221	10.2223	10.3112	10.1688	10.3638	10.3094	10.3918	10.2011	10.4425	10.3481	10.2769	10.4702	10.4933
ENSMUSG00000081232	0.000262487	0.00455122	Gm14373																																		1.91007	3.13864	2.91211	2.85811	0	3.18616	3.31558	3.57583	3.09889	3.75833	4.09484	4.30471	2.57494
ENSMUSG00000056234	0.000262975	0.00455319	Ncoa4																																		11.8841	11.6513	11.8176	11.8371	12.0056	12.19	12.0889	12.0876	11.9349	12.1772	12.0481	11.982	11.8156
ENSMUSG00000014444	0.000266949	0.00461792	Piezo1																																		9.48074	9.4135	9.51579	9.2036	9.36064	9.31972	8.90734	8.52663	8.93123	8.58026	9.03426	9.06286	9.60177
ENSMUSG00000045725	0.000269606	0.00465976	Prr15																																		3.34968	3.13864	4.87207	2.85811	2.96853	2.01371	0.92266	0	0.960476	0	2.51891	2.2487	1.79877
ENSMUSG00000022436	0.000272372	0.0047034	Sh3bp1																																		11.3546	11.6329	11.7218	11.5559	11.5727	10.9304	11.004	11.1077	11.2769	11.1885	11.2081	11.6018	12.0059
ENSMUSG00000026797	0.000274273	0.00472372	Stxbp1																																		10.2658	10.3902	10.0283	10.1779	9.97804	10.3025	10.3928	10.3383	10.2157	9.82524	10.2922	10.604	10.5788
ENSMUSG00000037266	0.000273832	0.00472372	Rsrp1																																		13.2156	12.6214	12.2106	11.6677	12.0445	13.3933	12.9465	13.1298	14.8236	13.7568	13.04	13.6254	13.0865
ENSMUSG00000104945	0.000274058	0.00472372	Gm35715																																		1.91007	1.45147	1.06203	0	0	3.33836	2.19611	3.46125	0	5.53322	3.38723	2.91972	4.29236
ENSMUSG00000020493	0.000275855	0.0047468	Prr11																																		2.89452	3.51213	4.36328	3.75503	4.05359	1.00915	3.55426	2.47295	3.38675	4.53434	3.51214	3.61561	2.57494
ENSMUSG00000073016	0.000278034	0.00478008	Uprt																																		7.43407	6.56504	6.65941	7.16715	7.1639	7.32191	6.54299	6.77257	6.56452	7.23288	6.6216	7.18461	6.69889
ENSMUSG00000079442	0.000278665	0.00478673	St6galnac4																																		13.6241	13.6952	13.5025	13.6907	13.3319	13.6367	13.8667	13.7742	13.7472	13.8418	13.9015	13.6607	13.8329
ENSMUSG00000085915	0.00027994	0.0048044	Gm8091																																		3.21332	4.19761	4.1142	4.58009	4.42507	3.71729	4.65429	4.19351	4.96673	4.75641	5.17045	5.76749	4.19808
ENSMUSG00000026245	0.000280345	0.00480713	Farsb																																		11.3687	11.3408	11.3461	11.3787	11.581	11.0482	11.3223	11.275	11.3409	11.3379	11.0059	11.0946	11.2046
ENSMUSG00000021978	0.000281179	0.00481722	Extl3																																		13.3004	13.1674	13.108	13.1862	13.0371	12.8033	12.9602	13.0244	12.3966	12.6652	12.832	12.8911	12.8702
ENSMUSG00000028271	0.000282724	0.00483946	Gtf2b																																		11.584	11.3624	11.7458	11.8118	12.298	11.5666	11.2397	11.6492	11.8536	11.9316	11.6021	11.5509	11.1793
ENSMUSG00000031289	0.000283955	0.00485627	Il13ra2																																		0	0	0	0	0	0	0	0	7.02896	4.19789	5.41404	5.69096	0
ENSMUSG00000001120	0.000285083	0.0048648	Pcbp3																																		7.53049	7.72647	7.95388	7.68811	7.73233	6.55721	6.28581	5.72493	7.75309	6.8424	7.13038	7.43977	6.23606
ENSMUSG00000028678	0.000284712	0.0048648	Kif2c																																		6.95656	7.29589	6.95337	7.86614	7.01954	5.2657	6.48648	6.43585	6.50566	5.85492	6.6626	7.17528	6.39325
ENSMUSG00000048706	0.000285199	0.0048648	Lurap1l																																		0	0.90106	0	0	0	0	0	0	2.51848	3.95049	4.92293	5.66452	3.27461
ENSMUSG00000020868	0.000285594	0.00486729	Xylt2																																		8.77994	8.90637	9.27864	9.38314	8.86492	9.31743	9.16313	9.39802	8.29513	8.82376	9.20822	9.23445	9.59947
ENSMUSG00000002608	0.000287138	0.00488933	Ccdc97																																		11.8654	12.0049	11.9907	11.8338	11.8999	11.842	11.7437	11.721	11.6367	11.8783	11.9747	11.9753	12.1825
ENSMUSG00000038150	0.000287976	0.00489509	Ormdl3																																		11.2988	11.241	11.39	11.1909	11.2746	11.5776	11.4018	11.3639	11.0645	11.6004	11.3696	11.4716	11.3459
ENSMUSG00000046959	0.000287744	0.00489509	Slc26a1																																		7.62086	7.73237	7.53021	7.57443	7.08318	7.28492	7.52124	7.7899	7.12985	7.39038	7.81553	7.86245	7.76774
ENSMUSG00000032741	0.000289407	0.00491514	Tpcn1																																		9.21662	9.46576	9.0039	9.11422	8.63649	9.40193	9.23565	9.29097	9.2419	8.68197	9.28463	9.48354	9.56683
ENSMUSG00000026828	0.000290042	0.00491792	Galnt5																																		0.940675	2.16019	3.43173	2.36936	0.982102	0	0	0	1.9403	1.54993	1.94069	2.72875	3.4485
ENSMUSG00000028435	0.00029025	0.00491792	Aqp3																																		0	3.80855	4.20209	4.37808	0	0	0	2.47295	0	0	0	0	1.79877
ENSMUSG00000034463	0.000290324	0.00491792	Scara3																																		0	0.90106	4.0206	3.96208	0	0	3.759	4.95614	0	4.64964	4.62396	4.37162	7.61191
ENSMUSG00000025558	0.000290647	0.00491912	Dock9																																		9.70867	9.73463	9.92873	9.88712	9.79533	9.66028	8.82711	8.39236	8.46309	8.99436	9.05494	9.46833	9.49924
ENSMUSG00000040043	0.0002915	0.00492929	Rbms2																																		8.81864	8.66258	8.38322	8.72424	8.79695	9.06806	8.62595	8.75962	8.92	9.12464	8.87764	9.02958	8.94944
ENSMUSG00000086805	0.000293641	0.00496121	4932443L11Rik																																		4.88275	4.88876	5.67361	5.30545	4.82322	4.71799	5.23725	5.35951	4.87669	4.12004	4.82999	6.05896	6.11226
ENSMUSG00000020788	0.000295323	0.00498533	Atp2a3																																		7.84509	8.2913	8.64866	8.51831	8.48372	7.55731	6.52907	7.31652	6.80318	6.86644	7.14974	7.73484	7.55599
ENSMUSG00000024076	0.000296129	0.00499462	Vit																																		3.97369	2.98905	3.10686	0	0	0	0	0	0	0	0	0	0
ENSMUSG00000057455	0.000296686	0.0049997	Rit2																																		3.47426	4.75612	3.27842	2.85811	4.05359	3.6017	0.92266	0	1.9403	0	0.960735	0	3.4485
ENSMUSG00000069516	0.000296966	0.00500012	Lyz2																																		14.6675	14.3961	14.6947	14.9446	14.9891	13.8584	13.0088	13.5453	14.2965	13.9041	13.9588	14.3595	14.03
ENSMUSG00000024055	0.000297899	0.00500721	Cyp4f13																																		11.4783	11.3375	11.001	11.5413	11.1916	11.5	11.2403	11.2782	11.3986	11.5032	11.2259	11.6418	11.5277
ENSMUSG00000033538	0.000297835	0.00500721	Casp4																																		10.5689	10.463	10.5819	10.7733	11.0029	10.348	10.243	10.244	10.1855	10.2464	10.387	10.2254	10.1105
ENSMUSG00000027270	0.000301528	0.00506386	Lamp5																																		0	0.90106	1.06203	0	0	0	0	3.20057	5.13152	2.54104	0	4.1608	4.09719
ENSMUSG00000009585	0.000302299	0.00507245	Apobec3																																		12.0466	12.0992	12.2782	12.0973	12.1048	12.2118	11.9596	11.8536	12.0136	11.8248	11.9386	11.8537	11.8754
ENSMUSG00000029068	0.000302722	0.00507521	Ccnl2																																		10.8908	10.8427	10.4546	10.8526	10.4418	10.6098	10.793	10.8625	10.9057	10.9457	11.0381	11.2439	10.8323
ENSMUSG00000021411	0.000304835	0.00510188	Pxdc1																																		11.1997	10.8194	11.1151	10.7577	11.1686	10.9797	10.4849	11.3116	10.9164	11.431	10.7509	10.7729	10.5032
ENSMUSG00000050106	0.000304698	0.00510188	Tmc8																																		5.85809	5.86421	5.36636	5.48397	5.5497	7.0842	5.75063	6.13313	6.63487	5.44018	6.5936	6.53819	5.85854
ENSMUSG00000022285	0.000305167	0.00510308	Ywhaz																																		14.0324	14.2602	14.229	14.4301	14.4906	14.1971	14.1483	14.1069	14.181	14.0285	14.15	14.2545	14.2162
ENSMUSG00000030747	0.000307657	0.00514032	Dgat2																																		7.95609	8.13536	7.88915	8.88547	8.46393	6.35787	5.72643	6.24125	6.2784	6.6891	6.64906	7.42409	7.23835
ENSMUSG00000024008	0.00030842	0.00514428	Cpne5																																		0	0	1.06203	0	0	3.18616	0	3.33679	2.93011	3.41145	0	5.1583	1.79877
ENSMUSG00000085830	0.000308335	0.00514428	Grin1os																																		0	1.45147	1.06203	0	0	0	2.67212	3.57583	3.92498	0	3.25046	2.2487	3.87143
ENSMUSG00000053333	0.000308815	0.00514649	Dis3l2																																		10.4667	10.2768	10.285	10.1491	10.2916	10.2338	10.5553	10.4533	10.53	10.3734	10.2714	10.6179	10.5962
ENSMUSG00000043372	0.00031121	0.00518197	Hexim2																																		7.6005	7.03469	7.71335	7.91678	7.60802	7.04048	7.44172	7.81344	7.78438	7.99173	7.6823	7.89124	7.63908
ENSMUSG00000027430	0.000311484	0.00518213	Dtd1																																		9.30105	9.34395	9.48327	9.49359	9.43367	9.89013	9.94962	9.29933	10.0848	9.97647	9.7486	9.39585	9.7018
ENSMUSG00000034201	0.000312663	0.00519733	Gas2l1																																		9.85478	10.1315	9.84588	10.117	9.51092	9.68711	9.92324	9.82754	9.50866	9.68697	9.85709	9.95645	10.2359
ENSMUSG00000010025	0.000313433	0.0052057	Aldh3a2																																		12.6817	12.5493	12.3608	12.6445	12.7021	12.6927	12.5642	12.7504	12.2957	12.6426	12.4673	12.4725	12.4471
ENSMUSG00000020520	0.000314151	0.0052132	Galnt10																																		11.4175	11.666	11.6073	11.6677	11.5616	11.7195	11.5235	12.1697	10.905	11.7314	11.5277	12.0516	11.8052
ENSMUSG00000027298	0.000317832	0.00526981	Tyro3																																		0.940675	3.80855	3.92051	4.96401	0	0	4.37179	0	2.73892	3.53657	4.67829	5.23218	4.94256
ENSMUSG00000021000	0.000323251	0.00535214	Mia2																																		11.7902	11.7807	11.9484	11.4626	11.9363	11.5501	11.4184	11.4268	11.2878	11.3875	11.4576	11.6532	11.4544
ENSMUSG00000048807	0.000323345	0.00535214	Slc35e4																																		9.45829	9.63585	9.51365	10.0632	9.61328	8.64025	8.84689	8.86759	7.96455	8.74167	8.4363	8.8939	8.96026
ENSMUSG00000031834	0.000323654	0.00535274	Pik3r2																																		11.0895	11.26	11.017	11.1877	10.9836	10.8747	10.6684	11.0105	10.6281	11.022	10.9634	11.2214	11.6821
ENSMUSG00000032355	0.00032447	0.00536171	Mlip																																		0	0	0	0	0	0	0	0	4.82948	3.53657	3.25046	0	2.84762
ENSMUSG00000051457	0.000325567	0.00537529	Spn																																		2.70411	3.71635	2.41993	0	2.77654	0	0	0	2.25816	0	2.51891	0.954672	1.16325
ENSMUSG00000041789	0.000328998	0.00542736	2700046A07Rik																																		0	0	1.66709	2.85811	0	0	0	5.86672	4.01214	1.96053	3.6271	5.46448	0
ENSMUSG00000027459	0.000330137	0.00544156	Fam110a																																		11.9419	12.3502	12.1183	11.6078	12.1323	12.77	12.8865	12.4593	12.8149	12.7745	12.4549	12.1817	12.4255
ENSMUSG00000079139	0.000334327	0.00550599	Gm4204																																		7.96673	7.87246	8.28097	8.16212	8.16378	8.38452	8.17238	8.08415	8.08503	7.76755	7.90369	8.01151	8.05679
ENSMUSG00000004568	0.00033666	0.00553974	Arhgef18																																		9.31986	9.2256	9.49854	9.68103	9.24016	9.65304	9.19214	9.28677	9.09241	9.03734	9.45964	9.79214	9.8448
ENSMUSG00000024087	0.000343073	0.00564052	Cyp1b1																																		4.27713	0	2.68691	0	0	4.4097	0	0	5.85193	5.11855	5.34854	6.83939	0
ENSMUSG00000042589	0.000344112	0.00565286	Cux2																																		5.90312	5.70539	5.87423	5.83935	4.13593	6.4443	6.23526	6.56631	5.24383	4.64964	6.33073	7.31782	7.02148
ENSMUSG00000035936	0.000346705	0.00569067	Aldh5a1																																		5.55371	5.90655	5.11786	3.86226	5.48833	4.18717	4.89042	6.05627	5.89843	6.74203	5.96601	6.01778	6.79865
ENSMUSG00000002129	0.00034716	0.00569336	Sf3a1																																		11.5415	11.3389	11.5875	11.5348	11.575	11.6818	11.509	11.5637	11.5949	11.6054	11.5185	11.7867	11.6323
ENSMUSG00000040811	0.000352975	0.00578388	Eml2																																		6.79871	6.81889	6.34877	5.37953	6.62255	0	4.30799	4.26357	1.53202	0	5.92165	4.00092	4.38086
ENSMUSG00000030203	0.000353689	0.00579073	Dusp16																																		10.1712	9.95111	9.68359	10.2451	10.5099	9.80613	9.5118	9.5013	9.79951	9.52463	9.98654	9.78602	9.68234
ENSMUSG00000030307	0.000354161	0.00579362	Slc6a11																																		6.33967	9.0336	8.24002	6.05814	7.99754	0	4.89042	5.91105	6.56452	3.95049	5.89895	6.71608	7.07552
ENSMUSG00000073437	0.00035492	0.00580118	D330041H03Rik																																		8.12715	8.36147	7.90233	8.46402	7.59352	7.36687	7.8805	8.03992	7.59972	7.39865	7.58611	7.75378	8.74789
ENSMUSG00000028161	0.000356059	0.00581494	Ppp3ca																																		12.1651	11.9816	12.0596	12.16	12.276	12.5999	12.2073	12.2358	11.9704	12.2351	12.1	12.3318	12.4294
ENSMUSG00000021149	0.000356709	0.00582069	Gtpbp4																																		11.5375	11.2853	11.4383	11.6617	11.7818	11.6693	11.3253	11.3793	11.2053	11.4214	11.3111	11.6018	11.0638
ENSMUSG00000101845	0.000358112	0.00583871	Gm28198																																		3.97369	2.82213	3.69672	4.05543	3.42672	4.10464	4.37179	3.78083	4.31608	5.11855	3.73356	3.82109	5.10726
ENSMUSG00000038168	0.000358801	0.00584508	P3h2																																		12.3754	12.2326	12.4708	12.4278	12.236	12.0664	12.1089	11.9919	11.6934	11.9362	12.5096	12.5461	12.5021
ENSMUSG00000039013	0.000361488	0.00588396	Siglecf																																		10.7985	10.7694	11.0336	11.1986	10.8251	10.3581	9.58429	10.4654	10.4017	10.3797	10.4508	10.3332	10.4389
ENSMUSG00000015932	0.000362258	0.00589159	Dstn																																		13.0176	12.9296	13.1247	12.9818	13.3834	12.8653	13.1317	13.1232	13.0898	13.1345	12.615	12.7651	12.8546
ENSMUSG00000061751	0.000366454	0.00595488	Kalrn																																		4.40785	3.27417	5.67361	3.86226	3.8733	0	5.51666	6.59376	6.83938	6.70252	6.52113	5.33635	4.19808
ENSMUSG00000028035	0.00036972	0.00600297	Dnajb4																																		12.6894	12.7527	12.8228	12.8484	13.1434	12.7813	12.6054	13.3082	13.1013	13.3204	13.2007	12.8839	12.2742
ENSMUSG00000037636	0.000370325	0.00600781	Slc25a43																																		7.08911	7.13604	7.27043	7.17757	7.13416	6.64742	6.1285	5.93271	6.64854	5.47186	5.5944	5.8636	6.45571
ENSMUSG00000090394	0.000371357	0.00601955	4930523C07Rik																																		7.84509	8.27523	7.94754	7.3533	7.24034	0	6.30228	6.2061	6.715	6.13769	6.34759	7.0275	6.45571
ENSMUSG00000098087	0.000371757	0.00602104	Gm17750																																		0	0.90106	0	0	0	0	0	1.49606	2.51848	0	1.94069	0	4.54307
ENSMUSG00000027318	0.000372831	0.00603344	Adam33																																		4.88275	0	3.27842	0	0	0	0	0	0	0	0	0	0
ENSMUSG00000085720	0.000375633	0.00607377	Gm7854																																		4.83707	5.25926	5.87423	4.37808	5.28682	3.47603	2.86181	3.9603	2.73892	4.59314	3.73356	5.08044	4.09719
ENSMUSG00000085118	0.000379341	0.00612866	Gm15774																																		8.146	8.31899	8.29602	8.16736	8.13903	8.43182	8.31714	8.47589	8.10003	8.12224	8.79706	8.41593	8.53297
ENSMUSG00000029714	0.000380216	0.00613772	Gigyf1																																		7.54476	7.17985	7.60467	6.36209	7.22161	7.27552	7.20828	7.23168	7.03937	7.2694	7.55014	6.81556	7.75124
ENSMUSG00000046027	0.000389179	0.00627564	Stard5																																		12.5308	12.5723	12.5493	12.0911	11.8554	12.8661	12.8944	12.7705	12.4892	12.9122	12.946	12.6219	12.6105
ENSMUSG00000060904	0.000389401	0.00627564	Arl1																																		12.182	12.1378	12.1919	12.2553	12.4663	12.5083	12.5444	12.8227	12.6248	12.6592	12.4336	12.4179	12.3661
ENSMUSG00000020198	0.000390071	0.0062761	Ap3d1																																		10.6651	10.9872	11.1549	10.9734	10.9689	11.1169	10.4849	11.0251	10.5538	10.5227	10.6927	10.8133	11.457
ENSMUSG00000051498	0.000389761	0.0062761	Tlr6																																		10.6935	10.9396	10.8365	10.5154	10.8686	11.2727	10.9238	11.129	10.9987	10.664	10.843	10.8759	10.8135
ENSMUSG00000034317	0.000390559	0.00627878	Trim59																																		6.63486	6.89447	7.4427	6.87871	6.26822	6.54161	6.10991	0	5.85193	3.85761	4.24639	4.37162	5.34582
ENSMUSG00000021872	0.000392501	0.00630483	Rnase10																																		6.14723	7.59672	7.41538	7.28748	6.3738	7.96654	9.08914	8.73517	8.89728	8.91013	8.02919	8.11765	8.58977
ENSMUSG00000022255	0.000392965	0.00630711	Mtdh																																		13.6699	13.8467	13.6568	13.8713	13.5173	13.8772	13.7817	13.8345	13.7845	13.6548	13.7965	13.8198	13.8744
ENSMUSG00000009614	0.00039612	0.00635253	Sardh																																		8.40271	7.95547	8.46987	8.05882	7.22161	8.61811	8.21648	8.20923	7.815	8.17613	7.9375	8.45502	8.2454
ENSMUSG00000018669	0.000396786	0.006358	Cdk5rap3																																		11.4368	11.5481	11.1963	11.7208	11.2994	11.4466	11.3258	11.6102	11.4968	11.4993	11.3895	11.7177	11.9097
ENSMUSG00000020484	0.00039817	0.00636974	Xbp1																																		14.7573	14.7832	15.0829	14.6877	15.0736	14.7542	14.8117	14.701	14.9	15.1377	14.8965	14.9183	14.5483
ENSMUSG00000022489	0.000398078	0.00636974	Pde1b																																		6.64815	6.27304	6.05033	5.48397	6.5937	6.08407	5.4294	5.35951	5.80388	5.83069	5.34854	6.30132	7.45768
ENSMUSG00000045287	0.000400879	0.00640783	Rtn4rl1																																		13.6399	13.7122	13.5661	13.7403	13.5399	13.807	13.5826	13.6165	13.5319	13.5747	13.8003	13.7696	13.8622
ENSMUSG00000026470	0.000404011	0.00645263	Stx6																																		12.1674	12.0472	11.9488	12.0129	12.0551	12.2682	12.1911	12.084	12.087	12.0283	12.0837	12.1343	12.0834
ENSMUSG00000085838	0.000406483	0.00648682	Chn1os1																																		1.50531	1.45147	1.06203	1.02983	1.97307	4.01711	3.759	5.32716	4.31608	3.85761	3.51214	4.55553	4.09719
ENSMUSG00000047216	0.000410872	0.00655152	Cdh19																																		0	1.45147	1.06203	0	3.28955	5.82528	3.02943	3.9603	3.51165	4.75641	0	4.61197	2.57494
ENSMUSG00000032456	0.000412226	0.00656775	Nmnat3																																		7.87365	7.86711	6.88862	7.85969	7.48774	7.7186	8.10827	8.43093	7.57846	8.08175	8.02396	7.7092	8.89413
ENSMUSG00000017390	0.000415196	0.00659895	Aldoc																																		10.327	11.4156	10.9118	10.3798	11.0907	10.8519	10.7237	11.0758	11.4581	10.8237	11.1954	11.5558	12.4161
ENSMUSG00000039521	0.000415047	0.00659895	Foxp3																																		9.99136	9.89306	9.97312	10.0897	10.0328	10.4223	10.1494	10.2697	10.2237	10.1271	9.95525	9.97001	10.0169
ENSMUSG00000042770	0.00041462	0.00659895	Hebp1																																		8.73395	8.94497	8.90914	8.5427	8.8528	8.52202	8.33726	8.69136	9.39366	8.46691	8.27377	7.95808	7.99504
ENSMUSG00000027111	0.000415864	0.00660421	Itga6																																		13.0495	12.9572	13.0557	13.0221	12.7365	12.6898	12.6915	12.8296	12.1427	12.5899	12.4014	12.8434	12.5435
ENSMUSG00000092371	0.000416373	0.00660693	Gm20511																																		5.37346	5.15775	5.44051	4.44861	5.51934	4.71799	4.60204	4.19351	3.62661	4.53434	4.92293	4.91084	4.7566
ENSMUSG00000026514	0.000419079	0.00664447	Cnih3																																		1.91007	1.45147	0	0	0	0	2.86181	2.21457	4.67778	0	2.51891	4.71862	1.16325
ENSMUSG00000025521	0.000422602	0.0066949	Tmem192																																		10.4392	10.79	10.3235	10.4384	10.6549	10.9615	11.1991	11.0054	11.1244	10.8623	10.8266	10.7369	10.8145
ENSMUSG00000091264	0.00042401	0.00671178	Smim13																																		10.2397	10.2431	10.2686	10.2488	10.4326	10.5131	10.1426	10.0789	9.65803	10.4107	10.2592	10.0602	10.1186
ENSMUSG00000027035	0.000427623	0.0067635	Cers6																																		10.0133	9.32261	10.1186	9.98083	10.2678	9.64211	9.36473	9.66879	9.01802	9.33523	9.82584	9.62566	9.65598
ENSMUSG00000024044	0.00043025	0.00679955	Epb41l3																																		10.3475	10.127	9.88458	10.6402	10.0868	8.0571	8.16789	9.30765	9.13672	8.89852	8.94012	9.6877	9.70823
ENSMUSG00000058587	0.000433943	0.00685237	Tmod3																																		12.6449	12.648	12.8121	12.8901	12.7384	12.3514	12.5107	12.4059	12.3895	12.6321	12.494	12.7709	12.4121
ENSMUSG00000005103	0.000439005	0.00692113	Wdr1																																		14.6723	14.6156	14.6205	14.6832	14.7884	14.7462	14.7351	14.7742	14.5456	14.6584	14.4967	14.8121	14.6722
ENSMUSG00000020770	0.000438804	0.00692113	Unk																																		10.7661	10.8791	10.44	10.5648	10.1264	10.6924	10.4316	10.0383	10.4227	10.2314	11.0374	10.704	11.0067
ENSMUSG00000022565	0.000441203	0.00695019	Plec																																		3.69516	5.44309	4.7016	5.18668	4.42507	4.01711	3.55426	4.33038	5.50652	0	5.44571	6.70315	6.21213
ENSMUSG00000025289	0.000442081	0.00695459	Prdx4																																		10.9887	11.0564	11.1066	10.9037	10.9974	10.8456	11.1448	10.6286	11.2024	10.7456	10.6526	10.4018	10.5517
ENSMUSG00000062210	0.000442193	0.00695459	Tnfaip8																																		12.4586	12.3206	12.298	12.2176	12.5073	12.3177	11.977	12.41	12.8105	12.2668	12.225	12.2536	12.0462
ENSMUSG00000016933	0.000443947	0.00697656	Plcg1																																		10.4306	10.5135	10.6469	10.8856	10.5518	10.4797	10.2923	10.5423	9.95196	10.0038	10.8548	10.9733	11.2479
ENSMUSG00000026806	0.000446299	0.0070079	Ddx31																																		11.0724	10.9152	10.8747	10.9546	10.6714	10.1768	10.7509	10.6394	10.369	10.9674	10.5875	10.9544	10.5325
ENSMUSG00000041959	0.000449006	0.00704475	S100a10																																		8.20113	8.83142	9.17113	8.73486	8.87395	8.9311	7.74853	8.40404	9.09989	8.58751	7.94305	7.91387	8.20354
ENSMUSG00000083282	0.000451273	0.00707464	Ctsf																																		14.3311	14.3634	14.3829	14.3161	14.2789	14.3192	14.3714	14.2613	14.4124	14.3637	14.4291	14.3326	14.5152
ENSMUSG00000073650	0.000452811	0.00709308	Catip																																		5.73896	6.36701	5.20553	5.14481	5.35717	6.35787	6.36633	6.09521	6.63487	6.81796	6.15028	6.36839	6.16306
ENSMUSG00000032254	0.000453406	0.00709672	Kif23																																		6.48002	4.55786	5.76303	6.70232	5.21287	0	3.17959	4.11989	0.960476	0	3.92548	3.61561	2.84762
ENSMUSG00000034780	0.000455229	0.00711955	B3galt1																																		0	2.63334	0	0	0	0	2.45366	0	0	0	0	0.954672	4.29236
ENSMUSG00000004359	0.000456328	0.00713103	Spic																																		3.21332	0	2.91211	0	4.21383	6.08407	3.31558	2.21457	0	3.75833	4.87721	3.50074	0
ENSMUSG00000025917	0.000458728	0.00716282	Cops5																																		11.2776	11.3528	11.2572	11.4947	11.6579	11.0877	11.483	11.196	11.6099	11.3233	11.2259	10.9861	11.1163
ENSMUSG00000075702	0.000461486	0.00720014	Selenom																																		7.91271	8.03873	8.44307	8.19327	8.45192	7.26606	8.15435	8.23562	8.02866	8.17613	7.42067	8.02196	7.61191
ENSMUSG00000015488	0.000465327	0.00725366	Cacfd1																																		9.54607	8.3307	8.99162	8.84355	8.8619	8.79628	8.84969	8.43852	8.04426	8.15188	7.79724	8.69599	8.74789
ENSMUSG00000016206	0.00046677	0.00725366	H2-M3																																		11.6275	11.7152	11.6659	12.5325	11.8474	11.5814	11.5527	11.432	11.8853	11.9108	11.6487	11.1765	11.361
ENSMUSG00000019971	0.000466386	0.00725366	Cep290																																		6.87979	6.84089	7.17591	6.43339	6.67857	7.50196	7.28485	7.7899	7.34658	7.76755	7.1206	7.03784	6.99369
ENSMUSG00000033124	0.000466639	0.00725366	Atg9a																																		8.34269	8.64706	8.81471	8.73486	8.62228	8.63291	8.14981	8.53019	8.32947	8.30485	8.57163	8.85935	8.65334
ENSMUSG00000044147	0.000466204	0.00725366	Arf6																																		13.4759	13.6934	13.6632	13.7815	13.9864	13.226	13.516	13.3017	13.3812	13.4868	13.5497	13.5243	13.5262
ENSMUSG00000052374	0.000468345	0.00727235	Actn2																																		1.50531	0.90106	1.06203	0	0	0	0	2.21457	0.960476	3.12303	0	1.5242	1.16325
ENSMUSG00000022112	0.000471061	0.00730293	Gpc5																																		4.92703	5.88553	4.97546	4.44861	6.24985	0	6.58398	6.77257	3.38675	6.62008	4.1726	6.90862	6.6463
ENSMUSG00000043068	0.000470875	0.00730293	Fam89a																																		9.8747	9.81741	9.82353	10.2087	9.58425	9.56126	9.28205	9.50853	9.44547	9.24871	9.222	8.82693	9.66702
ENSMUSG00000001687	0.000472789	0.00732302	Ubl3																																		14.4829	14.5775	14.4984	14.4245	14.5448	14.6824	14.774	14.6332	14.6576	14.7281	14.7051	14.5928	14.7092
ENSMUSG00000029528	0.000473105	0.00732302	Pxn																																		11.2087	11.4656	11.4707	11.5539	11.4209	11.6738	10.9606	11.4052	10.9227	11.4076	11.441	11.7384	11.9564
ENSMUSG00000033039	0.000474037	0.00733165	Micall1																																		8.26289	8.17487	8.06354	8.25361	7.66459	7.66201	8.42634	7.48727	7.12007	6.28765	7.94305	7.80914	8.71847
ENSMUSG00000021910	0.000477633	0.00738143	Nisch																																		12.1954	12.4544	12.4647	12.3482	12.1408	12.2501	12.2282	12.0725	12.0382	12.2131	12.4371	12.494	12.6808
ENSMUSG00000000631	0.000479431	0.00740336	Myo18a																																		10.3556	10.9478	10.9384	10.8631	10.3638	10.5535	10.1067	10.1006	9.89863	9.94436	9.71813	10.8482	11.4959
ENSMUSG00000037916	0.000480732	0.00741761	Ndufv1																																		11.9422	12.0614	11.9065	11.9489	11.9316	11.9775	12.3559	12.1918	12.3234	12.0908	12.1164	12.0643	12.1659
ENSMUSG00000086782	0.000483459	0.00745381	E130102H24Rik																																		4.46903	3.61785	4.87207	3.63918	4.05359	1.59715	4.97502	3.20057	4.1721	4.40901	3.51214	4.76913	4.88319
ENSMUSG00000041216	0.000485398	0.0074778	Clvs1																																		10.2109	10.1459	10.2035	10.4524	10.2644	9.73419	10.0173	10.1477	10.3325	9.9612	10.0079	10.1089	9.84868
ENSMUSG00000058709	0.000485786	0.00747789	Egln2																																		11.0644	11.078	11.1855	11.2252	11.2477	11.1097	11.2139	11.1366	10.9269	11.0867	10.9309	11.1433	11.4602
ENSMUSG00000095115	0.00048941	0.00752775	Itpripl2																																		10.1292	10.2818	10.416	10.1102	10.3787	9.46324	9.81695	9.87026	9.70784	10.0842	9.99993	9.97136	9.95341
ENSMUSG00000037257	0.000496336	0.00762829	Aagab																																		12.9585	12.7677	12.8245	13.1649	13.1555	13.1729	12.8831	13.2132	12.9	13.149	13.1923	13.3511	13.0378
ENSMUSG00000037321	0.000500896	0.00769233	Tap1																																		11.0742	11.1021	11.1949	11.9864	11.0666	10.6702	10.464	10.779	10.9107	10.2691	11.1152	10.8959	10.8777
ENSMUSG00000027030	0.00050282	0.00771582	Stk39																																		3.58894	4.66039	3.92051	2.85811	4.13593	4.71799	1.48089	4.45537	3.51165	3.41145	3.92548	4.37162	4.7566
ENSMUSG00000026102	0.000506952	0.00777313	Inpp1																																		9.31362	9.3304	8.76867	8.90127	8.76819	8.69063	8.22515	9.23758	8.93123	9.01332	8.96219	9.20265	8.9781
ENSMUSG00000097705	0.000507901	0.00778158	Gm26740																																		6.4948	6.08306	6.34877	4.70059	6.28636	5.87592	5.45908	4.11989	5.00972	4.27175	4.5675	4.61197	5.30116
ENSMUSG00000009394	0.000512305	0.00783678	Syn2																																		1.50531	5.29158	4.63999	0	4.82322	5.47727	4.80055	6.68594	5.77924	5.47186	5.50704	4.66628	6.18781
ENSMUSG00000031097	0.000512042	0.00783678	Tnni2																																		9.34046	9.12833	8.55162	8.70636	8.65407	9.60881	9.39767	9.09596	9.91851	9.27813	9.01592	8.84471	9.34554
ENSMUSG00000002968	0.000518235	0.0079213	Med25																																		9.51559	9.96369	9.96843	9.87756	9.12139	9.45701	9.55367	9.28467	9.64615	9.90284	9.49791	9.94688	10.2682
ENSMUSG00000042622	0.000519235	0.0079304	Maff																																		8.65717	7.81805	8.22437	8.40316	8.91242	7.61807	7.95529	8.05481	9.03633	8.35243	8.28256	8.51174	7.74291
ENSMUSG00000019433	0.000528835	0.00804822	Gipc1																																		11.0419	11.2853	11.1583	11.3305	11.2488	11.1813	11.3503	11.2981	11.387	11.3085	11.1588	11.3008	11.553
ENSMUSG00000026944	0.000527723	0.00804822	Abca2																																		8.30544	8.80088	8.84915	8.82379	8.04626	8.25181	7.93431	6.78454	7.29538	6.45552	7.71516	8.37167	8.10955
ENSMUSG00000036398	0.000529154	0.00804822	Ppp1r11																																		12.1444	12.0119	12.2202	12.3759	12.8434	11.9039	11.806	11.9259	12.317	12.0947	11.9062	12.0611	11.8924
ENSMUSG00000042195	0.000529113	0.00804822	Slc35f2																																		0	0	0	0	0	0	0	0	0	0	0	0	0
ENSMUSG00000063458	0.000528794	0.00804822	Lrmda																																		9.35674	9.44616	9.32098	9.36957	9.75192	9.19064	9.57246	9.41928	9.02328	9.34382	8.99467	8.87961	9.04395
ENSMUSG00000086481	0.000529418	0.00804822	Gm11707																																		6.16583	5.88553	6.72021	5.98884	6.77166	5.5097	4.02018	4.77612	6.02956	6.09764	4.1726	5.46448	4.09719
ENSMUSG00000038530	0.000530897	0.00806445	Rgs4																																		0	2.63334	4.1142	0	1.97307	0	5.67678	5.99581	6.88628	5.03618	4.1726	5.33635	6.39325
ENSMUSG00000057315	0.000532272	0.00807905	Arhgap24																																		9.62042	9.68988	9.66438	10.2476	10.0712	8.72901	8.94191	8.76264	8.69152	8.60548	9.29336	9.65618	9.0939
ENSMUSG00000030605	0.000534583	0.00810648	Mfge8																																		11.1362	11.1481	11.0403	10.9131	10.9548	10.6995	11.0141	11.2622	11.0297	11.1462	10.9939	11.0423	11.7128
ENSMUSG00000103308	0.000534908	0.00810648	Gm37800																																		2.70411	2.16019	2.91211	1.62459	4.72022	0	0.92266	0	0	0	0.960735	1.93146	1.16325
ENSMUSG00000053279	0.00053566	0.00811161	Aldh1a1																																		6.22021	7.31959	7.47834	6.48464	6.80979	5.06209	0	5.29407	5.2794	5.87875	4.82999	3.08833	5.72966
ENSMUSG00000050896	0.000539552	0.00816422	Rtn4rl2																																		0	0	0	0	0	5.2657	4.02018	0	3.83221	1.96053	0.960735	0	0
ENSMUSG00000024066	0.00054159	0.00818872	Xdh																																		6.48002	3.13864	5.84722	4.81179	5.69259	0	4.37179	0	4.1721	0	0	0	2.23844
ENSMUSG00000020923	0.000542749	0.00819992	Ubtf																																		11.243	11.3292	11.5982	11.3657	11.3611	11.2697	11.127	11.3178	11.0251	11.3713	11.3732	11.3719	11.4652
ENSMUSG00000025277	0.000550956	0.00830466	Abhd6																																		11.1786	11.0976	11.1466	10.7542	10.9562	11.6521	11.585	11.4124	11.6268	11.4858	11.5647	11.375	11.4268
ENSMUSG00000033871	0.000550764	0.00830466	Ppargc1b																																		6.56653	5.72918	5.84722	6.22817	6.47217	0	5.23725	4.33038	4.82948	5.2704	3.92548	5.66452	4.7566
ENSMUSG00000090570	0.000550705	0.00830466	Gm17041																																		4.20704	3.80855	5.36636	5.58135	5.57943	5.69032	3.17959	4.45537	5.50652	5.15804	5.7547	5.97538	4.09719
ENSMUSG00000020330	0.000552811	0.00832621	Hmmr																																		6.46508	5.47157	5.47621	5.44999	4.42507	5.79928	3.759	0	3.83221	0	0	4.61197	3.27461
ENSMUSG00000042079	0.000554999	0.00835274	Hnrnpf																																		12.456	12.4629	12.6	12.6737	12.8804	12.5671	12.4294	12.6024	12.3824	12.6306	12.4625	12.6726	12.392
ENSMUSG00000044244	0.000556383	0.00836713	Il20rb																																		5.76359	6.48347	5.64253	7.45102	7.15405	7.45277	5.84356	5.03837	5.47618	6.03539	6.03008	6.33524	5.88904
ENSMUSG00000031303	0.000557402	0.00836958	Map3k15																																		9.93556	10.1602	10.0025	10.3363	10.1892	10.0816	9.68504	9.83906	9.74489	9.59645	9.70182	10.0073	9.75244
ENSMUSG00000058420	0.000557037	0.00836958	Syt17																																		0	0	0	0	0	0	4.09769	0	3.83221	0	2.93057	3.08833	3.74375
ENSMUSG00000086686	0.00055962	0.00839644	F630206G17Rik																																		2.70411	4.05432	1.06203	3.22253	3.66722	0	0	2.47295	2.25816	0.973808	0	0.954672	1.79877
ENSMUSG00000097633	0.000561478	0.00841787	Gm16617																																		6.40374	7.20552	7.54709	6.91653	6.56427	6.83827	7.02201	6.90997	6.02956	6.51755	6.75398	7.10819	7.49781
ENSMUSG00000050558	0.000564154	0.00845151	Prokr2																																		0	0	0	0	0	0	0	0	0	0	0	0	0
ENSMUSG00000065979	0.000566475	0.00847979	Cpped1																																		10.2626	10.3215	10.178	10.1531	9.7421	10.4818	10.8501	10.6879	10.6212	10.5619	10.4979	10.5715	10.4871
ENSMUSG00000049866	0.000570681	0.0085297	Arl4c																																		11.8018	11.9277	11.6998	11.7844	11.8293	12.1888	12.2826	12.1971	12.5207	11.8981	12.2669	11.535	12.2691
ENSMUSG00000089989	0.000570426	0.0085297	Gm45713																																		5.52519	6.59123	6.07382	6.83988	6.21239	5.01768	5.09328	5.62202	5.53623	3.41145	6.42907	4.81793	5.62484
ENSMUSG00000085860	0.000573756	0.00856911	2410003L11Rik																																		4.34397	3.71635	4.97546	4.51585	3.96626	0	0	0	3.83221	4.19789	0	0	0
ENSMUSG00000029755	0.000574757	0.00857752	Dlx5																																		0	0	0	0	0	0	0	0	0.960476	0	0	0	2.57494
ENSMUSG00000022635	0.000575208	0.00857771	Zcrb1																																		9.80819	9.95111	10.0492	10.1237	10.3797	9.96951	10.1809	9.91992	10.1294	10.236	9.71163	9.93587	10.0893
ENSMUSG00000022044	0.000577524	0.0085926	Stmn4																																		3.21332	6.32079	6.80687	3.96208	4.35803	0	4.60204	4.72737	5.41352	3.65171	4.73065	4.30471	6.4959
ENSMUSG00000027787	0.000576945	0.0085926	Nmd3																																		11.3975	11.7055	11.2629	11.792	11.3525	11.6223	11.0265	11.6039	11.7929	11.5683	11.664	11.3125	11.4384
ENSMUSG00000032826	0.000577331	0.0085926	Ank2																																		9.33226	9.37255	9.34047	9.23886	8.92115	9.45285	8.79838	8.38845	8.58182	9.00522	9.52596	9.6612	9.83308
ENSMUSG00000018339	0.000578241	0.00859672	Gpx3																																		0	3.27417	5.0245	5.54961	4.05359	6.30342	3.55426	4.45537	2.51848	0	3.73356	0.954672	2.57494
ENSMUSG00000023973	0.000578741	0.00859762	Cnpy3																																		13.251	13.1845	13.1867	13.3336	13.1692	13.0487	13.1503	13.0897	13.0295	13.1336	13.038	13.1732	13.3781
ENSMUSG00000048965	0.000585125	0.00868587	Mrgpre																																		8.65058	9.25047	8.76867	9.01603	9.32159	8.5994	8.45608	8.27006	8.03908	8.31798	8.25602	9.09786	8.73115
ENSMUSG00000020277	0.000589546	0.00874485	Pfkl																																		12.7806	12.5984	12.9278	13.0067	12.7713	12.9278	12.8694	12.7	12.4907	13.0928	12.6629	12.9793	12.9435
ENSMUSG00000038534	0.000590149	0.00874717	Osbpl7																																		8.42989	8.74947	8.31093	8.797	8.43982	9.16542	9.06763	8.68818	8.29947	8.56932	8.56443	9.02958	9.16728
ENSMUSG00000006005	0.000596731	0.00883804	Tpr																																		9.73692	8.72897	9.01304	9.67368	9.12643	8.5994	8.67736	8.20923	8.64113	8.81143	8.63481	9.26777	10.046
ENSMUSG00000024773	0.00059732	0.00884007	Atg2a																																		8.63064	9.16803	9.26595	8.78001	8.9095	9.48786	8.55215	8.59615	8.19157	8.19524	8.59653	8.69599	9.35103
ENSMUSG00000030329	0.00060028	0.00887716	Pianp																																		2.70411	4.12774	4.43759	3.37518	1.56105	0	2.19611	0.93384	2.25816	1.54993	0	0	1.16325
ENSMUSG00000027947	0.000600833	0.00887862	Il6ra																																		11.745	11.9807	12.3836	11.7903	11.9509	12.0789	11.7048	11.5933	11.1565	11.0905	11.9396	12.0681	12.2208
ENSMUSG00000024976	0.000602126	0.00889101	Shoc2																																		11.1456	11.1797	11.4086	11.0154	11.3358	11.0756	11.0662	11.187	10.6427	11.0822	11.2116	11.3247	10.8919
ENSMUSG00000006021	0.000603061	0.00889811	Kptn																																		9.08847	8.47485	8.63293	8.78342	8.58978	7.51	8.65188	8.38452	8.54576	8.62322	8.4363	8.46655	8.56637
ENSMUSG00000047180	0.000606367	0.00894015	Neurl3																																		13.2302	13.243	12.9683	13.1738	13.5518	13.1178	12.5569	13.1667	13.4306	13.0374	13.2025	12.9081	13.0273
ENSMUSG00000056130	0.000607814	0.00895473	Ticam2																																		11.1125	10.827	10.9191	10.8534	10.7495	10.7152	10.7434	10.6671	10.5011	10.8397	10.8984	10.9379	10.4995
ENSMUSG00000094594	0.000609153	0.0089677	Tpd52-ps																																		7.0695	7.10001	7.2396	7.27783	7.24034	6.9723	6.55678	6.59376	6.22466	6.90176	6.33073	6.40078	6.73292
ENSMUSG00000039844	0.000610457	0.00898014	Rapgef1																																		9.90683	9.89569	9.86956	9.79538	9.84971	9.58237	10.2204	9.73963	9.31228	9.22567	9.63472	10.1039	10.3472
ENSMUSG00000027313	0.000611269	0.00898534	Chac1																																		3.7941	7.00577	4.76069	5.73034	4.05359	4.60245	2.67212	0	3.73307	0	0	3.23928	3.74375
ENSMUSG00000031403	0.000612364	0.00899467	Dkc1																																		10.7094	10.4647	10.5829	11.0037	10.7657	10.224	9.89638	10.4268	10.2764	10.517	10.4596	10.4364	10.5044
ENSMUSG00000029636	0.000614482	0.00901901	Wasf3																																		1.50531	1.45147	1.66709	3.0518	0	4.97186	1.48089	2.47295	4.56699	4.12004	1.94069	0	3.4485
ENSMUSG00000045039	0.000620561	0.00909634	Megf8																																		7.31416	7.40329	7.56377	7.58229	7.21215	8.33107	7.09943	7.13221	6.97574	6.99193	7.79109	7.60877	7.45768
ENSMUSG00000064141	0.000620681	0.00909634	Zfp69																																		9.19867	9.8188	9.42052	9.63451	9.33254	9.10568	9.64526	9.43454	9.42378	9.6459	9.95387	9.80127	10.1137
ENSMUSG00000021596	0.000621201	0.00909716	Mctp1																																		11.3067	10.8764	10.9264	10.8172	10.9283	11.1352	10.5909	10.8554	10.4726	10.5075	10.8183	10.708	10.7074
ENSMUSG00000024897	0.000623323	0.00911489	Apba1																																		8.03912	8.26713	8.69863	8.31152	8.20727	9.02384	8.03627	8.48325	8.06479	7.57676	8.53529	8.04264	8.96384
ENSMUSG00000039087	0.000623344	0.00911489	Rreb1																																		9.88315	10.4885	10.5169	10.042	9.62224	9.82397	9.85373	9.79981	10.2407	9.89263	10.6449	10.1677	10.929
ENSMUSG00000020334	0.000625193	0.00912829	Slc22a4																																		5.0117	4.55786	6.28981	7.27783	7.79703	0	5.59894	5.5951	5.13152	5.19647	6.03008	4.76913	4.7566
ENSMUSG00000026090	0.00062477	0.00912829	Cracdl																																		3.47426	3.80855	2.41993	2.36936	2.29318	5.10518	1.48089	4.99784	5.34802	4.75641	5.24435	6.28406	5.34582
ENSMUSG00000001228	0.000629126	0.00914476	Uhrf1																																		7.28043	6.72737	7.36866	8.16736	7.32175	6.60302	6.45736	7.16918	0	5.72947	5.89895	7.0275	6.11226
ENSMUSG00000001552	0.000629072	0.00914476	Jup																																		11.3827	11.4288	11.6553	11.6174	11.569	11.6112	11.0818	11.4201	11.2508	11.2326	10.9469	11.9379	11.995
ENSMUSG00000018965	0.000628196	0.00914476	Ywhah																																		15.1063	15.0934	15.3705	15.0353	15.2429	15.114	15.2196	15.2404	15.0814	15.4247	15.1697	15.0328	14.8589
ENSMUSG00000038838	0.000627121	0.00914476	Vars2																																		7.97202	8.27118	8.26064	7.86614	7.89487	8.27558	7.5071	8.12706	7.43599	8.2094	8.48283	8.27448	7.95236
ENSMUSG00000044350	0.000628953	0.00914476	Lacc1																																		12.2358	11.7055	12.2572	12.1861	12.2264	12.1718	11.6845	11.912	11.4212	11.8355	11.9306	12.0099	11.4847
ENSMUSG00000058799	0.000628911	0.00914476	Nap1l1																																		10.5957	10.4876	10.3952	10.4088	10.6177	10.5071	10.5536	10.5771	10.7232	10.4989	9.93726	10.4068	10.4821
ENSMUSG00000030223	0.000630504	0.00915119	Ptpro																																		12.5499	12.6252	12.5781	12.719	12.7798	12.4167	12.4186	12.2466	12.3466	12.2923	12.5379	12.2572	12.1522
ENSMUSG00000078627	0.000630326	0.00915119	Marchf10																																		4.69067	3.51213	3.10686	2.36936	4.42507	6.30342	6.45736	5.64844	5.31412	5.64861	5.31464	4.43557	5.94817
ENSMUSG00000090439	0.000632909	0.00917928	Gm17455																																		3.06271	3.61785	3.43173	2.85811	2.29318	0	0	0	0	0	0	0	1.16325
ENSMUSG00000064080	0.00063824	0.00924975	Fbln2																																		0	0	3.43173	0	0	0	0	5.69988	6.3302	4.19789	6.11132	7.58076	0
ENSMUSG00000033615	0.000647278	0.0093738	Cplx1																																		5.30801	4.44748	5.0245	5.44999	0.982102	7.75287	5.3991	5.48211	7.23324	6.28765	6.05082	6.36839	6.03255
ENSMUSG00000053062	0.00064984	0.00940393	Jam2																																		12.7908	12.8423	12.7034	12.9781	12.7703	12.5098	12.4862	12.4244	12.2881	12.488	12.5075	12.5447	12.7621
ENSMUSG00000025658	0.000652306	0.00943265	Cnksr2																																		3.21332	0	0	0	0	0	3.31558	5.84403	4.31608	1.54993	0	3.50074	4.68887
ENSMUSG00000037070	0.000655337	0.00946947	Rbmxl1																																		10.1872	10.4576	10.2221	10.277	10.5138	10.5506	10.3056	10.6119	10.8365	10.5517	10.4903	10.1523	10.1769
ENSMUSG00000038437	0.000656027	0.00947245	Mllt6																																		7.18339	6.25677	6.91487	7.23856	7.08318	7.69764	7.96048	7.17828	7.67511	6.89008	6.64906	6.75419	7.55599
ENSMUSG00000005958	0.000659316	0.00951292	Ephb3																																		8.51575	9.01679	7.92188	8.72068	8.53772	8.65483	8.43009	8.24863	9.07733	8.79587	9.1324	9.29818	9.29234
ENSMUSG00000025804	0.000662706	0.00955478	Ccr1																																		9.05145	8.37661	9.59504	9.18565	9.67138	9.84	10.6444	9.37645	9.10733	8.44713	9.26923	7.13733	8.46374
ENSMUSG00000034800	0.000665958	0.0095946	Zfp661																																		8.61381	8.09474	7.69832	7.70261	8.10877	7.01811	7.58319	7.25766	7.33817	7.56946	7.36379	8.02196	6.90693
ENSMUSG00000032501	0.000668611	0.00962574	Trib1																																		12.5428	12.1707	12.1246	12.9451	13.2608	11.7402	11.8505	11.7499	11.8759	11.9006	12.263	12.3271	11.9396
ENSMUSG00000038523	0.000671465	0.00965972	1700003F12Rik																																		5.27413	5.63158	5.84722	4.86433	5.84724	7.34006	6.97142	6.67312	6.90917	6.51755	6.55056	5.90936	6.43519
ENSMUSG00000038569	0.000672547	0.00966817	Rad9b																																		8.61381	9.17887	8.66035	8.8271	8.16378	9.31743	8.99605	9.09596	9.06719	8.81143	8.98392	9.02439	9.11663
ENSMUSG00000004791	0.000673572	0.0096758	Pgf																																		2.2258	2.41608	3.27842	3.75503	3.66722	0	0	0	2.51848	3.53657	0	0	3.07685
ENSMUSG00000038650	0.00067578	0.00969552	Rnh1																																		13.2749	13.1263	13.1043	13.4185	13.4688	13.3677	13.3398	13.1748	13.4165	13.3461	13.2127	13.2012	13.198
ENSMUSG00000097504	0.000675936	0.00969552	4930516B21Rik																																		3.21332	2.16019	3.69672	1.02983	0	5.18767	4.75342	5.84403	4.24588	3.27443	4.73065	4.08307	3.87143
ENSMUSG00000035473	0.000677131	0.00970555	Galm																																		10.2734	10.2554	10.1672	10.2721	10.6408	10.5221	10.2892	10.699	10.5179	10.5349	10.6636	10.9058	10.6339
ENSMUSG00000102717	0.000679022	0.00972552	Gm37759																																		8.5726	8.79244	8.72111	8.1463	8.91242	8.0238	7.71817	7.55169	8.86837	7.67531	8.08556	7.35136	8.47383
ENSMUSG00000092486	0.000679905	0.00973104	ENSMUSG00000092486																																		6.30654	6.38209	6.44197	6.86589	6.57906	5.60283	5.9519	5.53971	6.60714	6.6891	5.96601	5.63759	5.88904
ENSMUSG00000010307	0.000681257	0.00974328	Tmem86a																																		13.5408	13.9326	13.5585	13.5033	13.4383	13.9986	14.2641	14.182	14.6828	13.9749	14.2224	13.7433	14.2535
ENSMUSG00000032299	0.000686293	0.00980812	Commd4																																		11.3727	11.4858	11.3865	11.3944	11.6774	11.7436	12.0227	11.7567	11.9656	11.7705	11.5511	11.5558	11.5992
ENSMUSG00000005982	0.000691543	0.00987595	Naa60																																		12.2717	12.2589	12.1204	12.2797	12.1358	12.1287	12.1482	12.1706	12.3239	12.0416	12.4764	12.3244	12.1624
ENSMUSG00000020167	0.000692887	0.00988791	Tcf3																																		10.622	10.6023	10.5519	11.0147	10.6953	10.9296	10.1697	10.2623	10.6748	10.7228	10.4123	11.0996	10.8662
ENSMUSG00000024381	0.000696254	0.00992873	Bin1																																		14.5505	14.6165	14.7049	14.8142	14.8975	14.5697	14.5204	14.7262	14.5178	14.7908	14.4988	14.7508	14.889
ENSMUSG00000020333	0.000696852	0.00993001	Acsl6																																		6.28968	7.91456	7.47834	4.96401	7.50333	7.87615	6.99187	7.01525	7.01847	7.09726	6.18822	7.32628	8.34776
ENSMUSG00000052713	0.000698175	0.00994163	Zfp608																																		7.3952	6.96629	7.38753	7.18792	7.15405	6.79944	6.89748	6.59376	7.43599	7.06646	7.51325	7.29215	7.17788
ENSMUSG00000005716	0.000701253	0.00997819	Pvalb																																		0	2.98905	2.41993	3.75503	2.29318	0	0.92266	0	0	2.27979	0	0	1.16325
ENSMUSG00000084864	0.000703731	0.0100062	1700027A07Rik																																		5.73896	6.38209	6.24912	6.16673	6.07303	5.01768	5.65129	5.79756	5.53623	5.78097	5.38166	5.63759	6.28274
ENSMUSG00000072893	0.000706776	0.0100422	4933439C10Rik																																		6.89101	7.43979	6.67485	7.65866	7.19304	7.23729	7.44913	7.55867	8.30379	8.14207	8.06021	7.36784	7.93053
ENSMUSG00000030685	0.000708673	0.0100618	Kctd13																																		9.98875	10.2139	10.44	9.76115	9.57136	10.3514	10.1731	9.88423	10.0861	10.1903	10.2791	10.0372	10.3334
ENSMUSG00000030346	0.000711311	0.0100919	Rad51ap1																																		6.66131	5.75258	5.84722	6.55026	5.05251	0	4.84618	4.67692	6.57887	5.78097	6.34759	5.69096	6.16306
ENSMUSG00000038143	0.000714297	0.010127	Stox2																																		0	0	3.27842	0	0	2.01371	3.85141	5.18998	1.9403	0.973808	3.51214	4.95515	4.38086
ENSMUSG00000042121	0.000715445	0.0101359	Ssh1																																		9.49735	9.61844	9.83045	9.7869	9.33472	9.76977	8.89382	8.89544	8.7811	8.82376	9.01063	9.36744	9.62461
ENSMUSG00000104093	0.000716662	0.0101458	A330015K06Rik																																		0	2.16019	0	0	0	2.01371	0.92266	0	0	0.973808	0	0	2.23844
ENSMUSG00000028603	0.000718126	0.0101463	Scp2																																		11.953	11.7875	11.9296	12.0019	12.0324	12.1189	11.9178	12.0633	12.0113	12.0774	11.7564	11.7806	11.9323
ENSMUSG00000066191	0.000718253	0.0101463	Anks6																																		9.01602	9.07131	9.17113	9.05611	9.25175	8.72901	9.21623	8.2658	8.51624	8.70548	8.7629	9.27434	9.54784
ENSMUSG00000090894	0.000718118	0.0101463	Olfr110																																		4.5841	5.4995	3.10686	4.70059	5.32242	6.60302	5.01553	6.38961	6.53539	6.81796	5.31464	6.31838	4.99957
ENSMUSG00000039164	0.000720302	0.0101617	Naif1																																		10.3218	10.4647	10.4033	10.5102	10.3903	10.5909	10.3636	10.7249	10.629	10.3481	10.7776	10.5626	10.2285
ENSMUSG00000062591	0.000720383	0.0101617	Tubb4a																																		7.31416	10.2503	10.0683	7.36246	6.74567	8.58806	7.14578	6.63399	7.94252	7.61273	8.89781	8.88248	9.4361
ENSMUSG00000030103	0.000725807	0.0102309	Bhlhe40																																		6.72539	6.93594	7.41538	7.27783	7.31293	0	5.23725	3.05012	5.87536	3.95049	5.944	5.76749	6.74963
ENSMUSG00000049556	0.000727549	0.0102406	Lingo1																																		0	1.45147	1.66709	0	0	0	2.19611	3.05012	2.51848	2.95385	1.53237	4.08307	3.74375
ENSMUSG00000056216	0.000727193	0.0102406	Cebpg																																		12.8748	12.8045	12.7815	12.6774	12.7979	12.7633	12.8302	12.8258	12.6105	12.903	12.8513	12.8193	12.4507
ENSMUSG00000021322	0.000728321	0.0102441	Aoah																																		5.4664	5.25926	5.95235	1.62459	5.98691	5.10518	5.67678	4.99784	5.2794	4.64964	5.70322	4.76913	2.57494
ENSMUSG00000021624	0.000731467	0.010245	Cd180																																		10.421	10.8159	10.7139	10.8567	10.4528	10.4643	10.3908	10.3424	10.7755	10.2814	10.7612	10.3279	10.5216
ENSMUSG00000023348	0.000729822	0.010245	Trip6																																		5.05224	6.22366	6.28981	6.61302	5.63712	4.47686	4.80055	5.77376	5.75417	4.85582	4.73065	5.4335	6.23606
ENSMUSG00000030870	0.000730834	0.010245	Ubfd1																																		10.915	10.2978	10.8553	10.5855	10.7794	10.2362	10.5553	10.5388	10.3367	10.9847	10.3477	10.8088	10.0844
ENSMUSG00000034187	0.000731526	0.010245	Nsf																																		11.659	11.4607	11.5675	11.6237	11.4743	10.9688	11.4353	11.2903	10.994	11.2134	11.4992	11.5391	11.2949
ENSMUSG00000044562	0.000731368	0.010245	Rasip1																																		5.30801	5.52691	5.79164	4.05543	5.32242	0	2.67212	0	5.24383	3.65171	4.92293	3.72201	4.19808
ENSMUSG00000093497	0.000730464	0.010245	Gm20713																																		1.91007	1.84892	0	0	0	0	0.92266	2.69201	0	2.27979	0	0.954672	3.07685
ENSMUSG00000042293	0.000734664	0.0102816	Gm5617																																		8.4641	8.73192	8.08104	8.21872	8.22149	9.20557	9.50648	9.34246	9.79491	8.90724	8.94012	8.46655	9.18889
ENSMUSG00000068732	0.000739251	0.0103384	Tmem167b																																		11.4224	11.3243	11.4184	11.4827	11.5527	11.6385	11.4236	11.4234	11.1749	11.5669	11.4523	11.4787	11.3084
ENSMUSG00000060802	0.000741395	0.010361	B2m																																		16.8157	16.9794	17.1368	17.4396	17.2067	17.0878	16.8319	16.8788	17.2631	16.7188	16.6131	16.4441	16.6589
ENSMUSG00000030814	0.000743524	0.0103759	Bcl7c																																		8.95318	9.11936	8.87612	8.74541	8.79695	8.7563	8.88018	8.94691	8.93402	8.85113	8.80929	8.79682	8.8599
ENSMUSG00000031671	0.000743244	0.0103759	Setd6																																		8.80388	8.37661	8.55162	8.08119	8.44386	8.25181	7.60326	7.16003	7.78438	7.39038	7.37205	7.80309	7.87828
ENSMUSG00000035569	0.000744739	0.0103844	Ankrd11																																		9.76616	9.91656	10.2609	9.95229	9.51285	8.87308	9.61592	7.91489	8.35887	8.09198	8.47901	9.9941	10.8352
ENSMUSG00000046574	0.000745194	0.0103844	Prr12																																		6.33967	6.56504	5.64253	6.05814	5.84724	6.41035	7.28485	6.24125	7.26907	6.70252	6.39703	5.97538	6.93643
ENSMUSG00000023051	0.000748891	0.0104211	Tarbp2																																		8.70563	8.88799	8.81819	8.82046	9.08039	9.13975	8.934	8.89819	8.97256	8.98066	8.9893	8.69925	8.54738
ENSMUSG00000034467	0.000748555	0.0104211	Dynlrb2																																		0	0	1.66709	0	0	0	0	0	0	0	0	0	0
ENSMUSG00000038406	0.000750241	0.0104325	Scaf1																																		8.70245	9.08059	9.14642	8.41642	8.71226	9.01539	8.52785	8.54433	9.29934	8.32667	8.84832	8.86226	9.3995
ENSMUSG00000027514	0.00075247	0.010456	Zbp1																																		6.58046	5.41403	7.47834	7.6808	6.62255	5.01768	2.67212	5.32716	6.41261	5.15804	4.38352	6.05896	5.34582
ENSMUSG00000038517	0.000759237	0.0105426	Tbkbp1																																		6.55247	7.08165	6.62801	6.43339	6.97549	7.32191	6.48648	7.36513	7.1965	7.24209	7.13038	6.81556	7.28496
ENSMUSG00000038679	0.000761077	0.0105606	Trps1																																		5.90312	6.1014	5.64253	6.32508	5.98691	2.60019	3.55426	6.69864	4.67778	5.44018	5.64984	4.66628	5.15823
ENSMUSG00000020589	0.000766914	0.0106341	Cyria																																		10.7306	10.5894	10.8904	10.2866	10.4846	10.5041	10.3087	10.5925	10.0961	10.7879	10.4143	10.491	10.4142
ENSMUSG00000032324	0.000771718	0.0106931	Tspan3																																		13.4601	13.4434	13.3222	13.4296	13.4482	13.6507	13.8068	13.8618	13.7929	13.9373	13.7974	13.611	13.6333
ENSMUSG00000030117	0.000776198	0.0107476	Gdf3																																		0	3.27417	3.5703	0	0	0	0	0	0	0	0	0	0
ENSMUSG00000001507	0.000777107	0.0107525	Itga3																																		0	2.41608	0	0	4.13593	0	0	0	0	0	0	0	0
ENSMUSG00000027304	0.000784974	0.0108537	Rtf1																																		9.50832	9.18318	9.41133	9.25616	9.19045	9.90697	9.44293	9.60613	9.39771	9.62844	9.54618	9.25232	9.26934
ENSMUSG00000019906	0.000786812	0.0108705	Lin7a																																		0	0.90106	0	2.63433	0	1.59715	3.55426	3.57583	3.62661	4.99316	0	3.91381	3.4485
ENSMUSG00000029387	0.000787302	0.0108705	Gtf2h3																																		9.22107	8.8667	8.85932	8.27317	9.0959	9.16542	9.18992	9.39997	9.4198	9.42294	9.5571	9.29172	9.32338
ENSMUSG00000020950	0.000788668	0.0108785	Foxg1																																		0	0	0	0	0	0	2.45366	4.11989	2.51848	0	2.25858	3.50074	4.61781
ENSMUSG00000056537	0.000788991	0.0108785	Rlim																																		12.2633	11.9418	11.9373	12.1438	12.3074	12.2688	11.8086	12.0253	12.0271	11.8664	12.2577	12.3066	11.8654
ENSMUSG00000041607	0.000790274	0.0108809	Mbp																																		12.6509	12.6691	12.7879	12.5872	12.4162	11.3592	11.0277	11.2061	11.5396	11.3346	11.3435	11.8397	12.3084
ENSMUSG00000085396	0.000789803	0.0108809	Firre																																		4.63837	3.61785	3.43173	2.85811	2.29318	4.82496	4.02018	2.69201	1.53202	2.27979	4.82999	1.5242	4.38086
ENSMUSG00000021877	0.000791091	0.0108845	Arf4																																		14.2594	14.3071	14.4472	14.633	14.9663	14.2447	13.8952	14.1963	14.423	14.5155	14.1781	14.3557	14.0193
ENSMUSG00000005481	0.000794042	0.0109174	Ddx39a																																		11.4019	11.2316	11.2456	11.4748	11.54	11.1462	11.216	11.3039	11.2463	11.6004	11.0348	11.3952	11.1631
ENSMUSG00000026972	0.000797494	0.0109495	Arrdc1																																		12.1526	11.9497	11.9575	11.9805	11.9276	11.7117	11.9264	11.8897	11.9342	11.8768	11.9716	11.5087	11.9928
ENSMUSG00000054717	0.000797482	0.0109495	Hmgb2																																		10.5028	10.3361	10.6499	10.4513	10.7063	9.86058	10.1664	10.2601	10.3111	10.4746	10.2603	9.99144	10.0811
ENSMUSG00000021684	0.000799403	0.010968	Pde8b																																		9.16672	8.92193	9.17385	8.80375	9.1036	8.49798	8.98079	8.94158	9.32935	9.40664	9.45964	9.30889	9.28948
ENSMUSG00000006651	0.000803275	0.0110134	Aplp1																																		7.85085	10.5152	10.0828	8.98374	8.26788	7.72552	8.71166	7.84806	8.58893	8.43913	8.99734	9.05525	10.5729
ENSMUSG00000077450	0.00080417	0.0110179	Rab11b																																		12.1342	12.1505	12.0934	12.1119	12.1141	12.3186	12.327	12.1543	12.1448	12.0223	12.0676	12.2117	12.3494
ENSMUSG00000014498	0.000805804	0.0110326	Ankrd52																																		7.85659	8.12195	8.25551	8.27317	8.30839	8.11094	7.90226	8.1129	8.34214	8.04009	8.11048	8.02716	8.28607
ENSMUSG00000074210	0.000806794	0.0110384	E130208F15Rik																																		8.79196	8.96012	8.80772	8.76627	7.99754	9.23496	9.10565	9.22227	9.76855	9.08165	9.00001	9.03475	9.29519
ENSMUSG00000086155	0.000813243	0.0111189	9430041J12Rik																																		1.50531	2.82213	3.92051	2.63433	2.29318	1.00915	3.31558	2.21457	2.73892	2.54104	2.25858	4.1608	4.46425
ENSMUSG00000043505	0.000814727	0.0111314	Gimap5																																		7.4569	7.7787	7.02742	6.9412	7.07277	7.97818	7.22565	7.99943	7.43599	7.3653	8.14946	7.11797	7.8553
ENSMUSG00000006360	0.000820788	0.0112064	Crip1																																		7.49416	8.15305	8.19253	7.98955	7.67151	6.61797	7.90226	7.42749	7.6884	7.50201	7.19702	6.75419	7.21446
ENSMUSG00000028718	0.000824	0.0112348	Stil																																		3.58894	5.04855	4.20209	1.02983	3.28955	0	2.19611	0	4.24588	0	0	0	4.19808
ENSMUSG00000046658	0.000824019	0.0112348	Zfp316																																		8.20113	8.1309	8.45653	7.92916	8.2495	8.04055	7.18183	7.78395	7.45167	8.01879	8.00814	7.66986	8.8327
ENSMUSG00000024539	0.000825825	0.0112516	Ptpn2																																		10.9802	10.9313	11.0216	11.2673	11.4142	10.8692	10.6166	10.6557	11.136	10.9847	10.8296	11.0269	10.4871
ENSMUSG00000074802	0.00082914	0.0112889	Gas2l3																																		6.73788	6.1014	7.42454	7.9717	6.40734	6.39307	6.42765	6.1143	6.3965	6.13769	5.38166	7.0481	6.59172
ENSMUSG00000043259	0.000831608	0.0113146	Fam13c																																		0.940675	3.71635	4.57563	2.36936	2.29318	0	2.86181	4.26357	5.13152	3.12303	4.82999	0.954672	5.76298
ENSMUSG00000035455	0.000836986	0.0113799	Fignl1																																		6.35596	8.00503	7.02742	7.17757	6.09378	6.30342	5.57203	7.23168	5.77924	5.2704	6.94337	6.47873	5.47206
ENSMUSG00000067212	0.00084101	0.0114266	H2-T23																																		13.1236	13.1708	13.1941	13.7449	13.3711	13.2104	13.044	13.111	13.4474	12.9319	13.1	12.6565	12.9326
ENSMUSG00000007670	0.000844777	0.0114699	Khsrp																																		8.90142	9.12833	9.15195	8.42956	9.20005	8.76975	8.65829	8.56874	8.92282	8.22807	8.94844	9.01918	9.45151
ENSMUSG00000030272	0.00084639	0.0114838	Camk1																																		14.9178	15.0282	14.9995	15.1599	15.2172	15.2732	15.1935	15.1355	15.4126	15.329	15.0129	15.0613	15.2323
ENSMUSG00000045980	0.000851352	0.0115431	Tmem104																																		12.5836	12.6354	12.7233	12.8756	12.6829	12.656	12.5712	12.315	12.472	12.3197	12.7998	13.1129	12.8953
ENSMUSG00000069539	0.000856244	0.0116014	Scyl2																																		9.15978	8.64706	9.03415	8.95374	8.53772	9.82558	9.37255	9.66232	9.37323	9.2601	9.19197	8.93872	8.90909
ENSMUSG00000049932	0.000858828	0.0116283	H2ax																																		9.60517	9.50418	9.99789	9.62693	10.548	9.498	9.63717	9.58063	9.66645	10.2034	9.33623	9.19343	9.18582
ENSMUSG00000043794	0.000860867	0.0116479	D830025C05Rik																																		6.77468	6.93594	5.76303	5.91603	6.35673	5.41013	6.1285	6.50978	6.22466	6.42347	6.27892	6.40078	6.13789
ENSMUSG00000000881	0.000861874	0.0116535	Dlg3																																		9.59663	9.13947	9.1297	9.53064	9.27919	9.14492	8.72699	8.88158	8.23298	9.04263	7.62121	8.91087	8.6128
ENSMUSG00000033949	0.000864255	0.0116776	Trim36																																		11.7596	12.011	11.9228	11.7625	11.5466	11.5805	11.3208	11.7337	11.0186	11.3708	11.7099	11.5518	11.532
ENSMUSG00000021180	0.000867324	0.0117029	Rps6ka5																																		10.1469	10.025	10.0972	9.57072	9.80794	8.7047	9.24845	9.55642	9.14639	8.86312	9.92888	9.73611	9.91872
ENSMUSG00000042529	0.000867016	0.0117029	Kcnj12																																		8.51937	7.43979	8.286	7.52633	7.03034	8.15774	7.69342	8.15036	8.5421	8.75138	8.04479	8.42777	7.67453
ENSMUSG00000064272	0.000868689	0.0117132	Gpbar1																																		3.58894	4.8017	5.44051	5.70175	5.79751	1.00915	4.43289	0	4.1721	5.11855	5.24435	3.37593	2.23844
ENSMUSG00000055137	0.000871818	0.0117473	Sugct																																		5.73896	5.25926	4.92469	5.81286	4.82322	7.42753	5.59894	6.13313	6.29587	5.07795	6.00904	5.95371	6.16306
ENSMUSG00000029513	0.000874389	0.0117739	Prkab1																																		13.2342	13.4891	13.0806	13.3827	13.3473	13.0551	13.2662	13.4816	13.6083	13.2035	13.6357	13.5137	13.6341
ENSMUSG00000030030	0.0008803	0.0118453	1700003E16Rik																																		4.05574	0.90106	1.06203	0	0	5.7728	5.13065	0	5.09205	4.12004	2.25858	6.19449	4.29236
ENSMUSG00000028967	0.000883026	0.0118647	Errfi1																																		13.2251	12.9772	13.159	13.7453	14.0134	12.6929	12.5657	13.0899	13.4257	13.3668	13.14	13.1626	12.8524
ENSMUSG00000030852	0.000883561	0.0118647	Tacc2																																		6.76252	7.1091	6.61206	5.75837	6.96426	7.04048	6.98168	6.9948	6.89777	6.86644	7.74728	6.85116	7.12761
ENSMUSG00000034209	0.000883204	0.0118647	Rasl10a																																		2.2258	0	1.06203	2.04451	1.97307	4.54102	2.19611	4.67692	4.82948	3.65171	4.44749	0	3.87143
ENSMUSG00000036977	0.000894673	0.0120057	Anapc10																																		10.421	10.1558	10.4997	10.2709	10.7486	10.4807	10.7449	10.3901	10.587	10.4688	10.3665	10.0716	10.2594
ENSMUSG00000025324	0.000895408	0.0120073	Atp10a																																		6.22021	4.19761	5.8197	5.22736	0.982102	0	0.92266	0	3.73307	4.70401	1.94069	1.5242	3.74375
ENSMUSG00000045328	0.000897116	0.012022	Cenpe																																		0	1.45147	4.92469	0	0	0	0	0	0	0	0	2.91972	1.79877
ENSMUSG00000004933	0.000899297	0.0120305	Matk																																		11.2893	11.3505	10.9175	11.4973	11.3531	11.4638	11.386	11.4866	11.4207	11.3309	11.2468	11.4442	11.4791
ENSMUSG00000029338	0.000900067	0.0120305	Antxr2																																		4.46903	5.5538	6.00217	7.06983	7.03034	0	5.16706	6.84291	5.59388	5.19647	5.01024	3.08833	6.66404
ENSMUSG00000029915	0.000899165	0.0120305	Clec5a																																		13.524	13.386	13.4008	13.5683	13.5428	13.5357	13.2436	13.4203	13.2515	13.4009	13.0097	13.4221	13.1931
ENSMUSG00000078606	0.000900214	0.0120305	Gvin2																																		3.7941	5.01023	4.87207	3.96208	4.48913	3.6017	3.55426	3.46125	3.51165	3.12303	3.25046	4.76913	3.07685
ENSMUSG00000106181	0.000900963	0.0120323	Gm9523																																		8.24987	8.35001	8.72853	8.70276	8.89183	8.37574	8.07512	8.04986	7.88595	8.53223	8.85128	8.5981	8.16668
ENSMUSG00000039671	0.000903912	0.0120635	Zmynd8																																		10.4871	10.2534	10.3454	10.0491	9.52436	9.52403	9.99843	9.6345	9.76385	9.37766	10.2288	10.6418	10.602
ENSMUSG00000036764	0.000909474	0.0121294	Dnajc12																																		9.62042	9.58135	9.39511	9.43182	10.3027	9.4899	9.43921	9.81301	9.92695	10.0025	9.52225	9.62908	9.23116
ENSMUSG00000003934	0.000910835	0.0121393	Efnb3																																		0	4.97087	5.54505	3.37518	0	0	2.45366	0	4.62345	0	5.34854	3.50074	4.19808
ENSMUSG00000036882	0.000917885	0.0122249	Arhgap33																																		1.91007	1.45147	2.91211	0	0.982102	0	0.92266	1.89959	2.93011	1.54993	3.83271	3.08833	5.43119
ENSMUSG00000002475	0.000919715	0.012241	Abhd3																																		8.74944	8.43201	9.0039	8.83699	8.87095	8.30359	9.11501	9.35455	9.44938	9.42294	9.27805	9.18415	9.40742
ENSMUSG00000021819	0.000922793	0.0122735	Zswim8																																		8.08869	8.40642	8.78299	8.19327	7.82212	8.43605	8.38828	8.09859	7.95358	7.61273	7.74728	8.02716	9.09717
ENSMUSG00000034485	0.000923411	0.0122735	Uaca																																		0	3.13864	0	0	0	0	0	4.33038	0	4.40901	2.93057	3.72201	5.05442
ENSMUSG00000048960	0.000929101	0.0123407	Prex2																																		0	3.27417	1.66709	2.04451	0	0	0	3.78083	5.05148	1.54993	4.73065	2.2487	5.94817
ENSMUSG00000001098	0.00093654	0.0124311	Kctd10																																		11.7906	11.3756	11.7979	11.5757	11.9319	11.6093	11.654	11.8339	11.3207	11.5833	11.828	11.7436	11.4287
ENSMUSG00000027238	0.000941112	0.0124833	Frmd5																																		1.50531	0.90106	3.5703	4.05543	3.28955	0	0	0	0	0	0	1.5242	4.19808
ENSMUSG00000045896	0.000941981	0.0124864	Paip2b																																		9.02877	9.04786	8.42034	9.17268	8.7487	9.34689	9.00362	9.11029	9.44547	9.19988	9.21512	9.18415	8.97099
ENSMUSG00000020397	0.000944482	0.0125026	Med7																																		11.8866	12.2535	12.0037	12.0587	12.3292	12.2653	12.1916	12.4275	12.848	12.7093	12.4862	12.1659	12.0697
ENSMUSG00000023018	0.000944466	0.0125026	Smarcd1																																		8.67351	8.99488	9.02514	9.03335	8.70216	9.00121	8.85807	9.14318	9.16553	8.29159	9.00267	9.20952	9.12946
ENSMUSG00000037816	0.00094605	0.0125148	Fbxw17																																		8.15068	8.76106	8.9026	8.75587	8.11893	7.25653	8.77792	8.00456	8.40791	7.69557	8.15426	7.23938	8.05679
ENSMUSG00000063952	0.00095194	0.0125843	Brpf3																																		7.73733	7.86174	7.74296	7.83357	7.78432	8.83519	8.75418	7.83085	7.59267	8.13714	7.52071	7.80309	7.8082
ENSMUSG00000104367	0.000955637	0.0126246	ENSMUSG00000104367																																		5.0117	4.50373	4.36328	3.75503	2.96853	5.66174	5.45908	5.18998	5.13152	5.03618	5.05199	4.91084	4.82128
ENSMUSG00000039396	0.000958267	0.0126508	Neil3																																		6.2379	3.61785	6.02645	5.94071	0	0	3.85141	3.68197	1.9403	0	0	0	3.07685
ENSMUSG00000090124	0.000960977	0.012678	Ugt1a7c																																		11.1579	11.0768	10.9053	11.1041	11.0368	10.9393	11.1471	11.0904	11.2575	11.4663	11.1884	11.1475	11.1387
ENSMUSG00000039512	0.000962334	0.0126874	Uhrf1bp1																																		9.23214	9.44974	9.20077	9.56676	9.37342	9.96514	9.30674	9.55292	8.94237	8.69545	8.89781	8.89674	9.74621
ENSMUSG00000092349	0.000964244	0.012704	Smim40																																		3.34968	3.51213	2.91211	3.86226	2.77654	1.59715	2.86181	2.47295	2.25816	1.54993	2.51891	2.2487	1.79877
ENSMUSG00000040724	0.000965675	0.0127143	Kcna2																																		4.27713	1.45147	0	0	4.13593	3.6017	3.66026	4.91319	4.82948	0	5.62239	5.63759	4.09719
ENSMUSG00000060519	0.000966905	0.0127219	Tor3a																																		12.7878	12.6725	12.8193	13.0631	12.2549	12.5557	11.9683	12.2218	12.2984	12.4102	12.2933	12.5929	12.3966
ENSMUSG00000029710	0.000968388	0.0127329	Ephb4																																		5.09167	0	3.69672	0	0	0	0	0	0	0	0	0	2.57494
ENSMUSG00000056917	0.000975089	0.0128124	Sipa1																																		13.1978	13.8022	13.6237	13.8183	13.4203	13.6626	13.2187	13.0942	12.7985	12.9174	13.2309	13.6392	14.226
ENSMUSG00000000552	0.000978822	0.0128528	Zfp385a																																		10.0932	10.1613	10.1312	10.0758	10.007	9.84319	10.0985	9.81593	10.0848	9.72033	9.93587	10.1416	10.4273
ENSMUSG00000025202	0.000987586	0.0129578	Scd3																																		1.91007	3.61785	1.66709	2.63433	1.97307	1.59715	0.92266	0	0.960476	2.27979	0.960735	0.954672	1.16325
ENSMUSG00000102038	0.000988148	0.0129578	Gm12345																																		5.98916	6.25677	6.72021	6.34371	6.24985	6.77297	6.83095	6.94237	6.81535	6.28765	6.70248	6.81556	6.99369
ENSMUSG00000004056	0.000989532	0.0129586	Akt2																																		10.3083	10.6015	10.4757	10.6608	10.6195	10.6154	10.6175	10.6211	10.6255	10.4269	10.5489	10.6628	10.7454
ENSMUSG00000037570	0.000989096	0.0129586	Mcrs1																																		10.7895	11.0523	10.84	11.1597	10.9182	11.3447	10.9697	10.8639	10.8543	10.9758	10.8482	11.1688	11.1947
ENSMUSG00000026116	0.000994107	0.0129925	Tmem131																																		9.73069	9.94731	9.61719	9.52249	9.24016	8.58806	8.26769	8.9837	8.6981	8.83903	9.4789	9.94962	10.1234
ENSMUSG00000084350	0.000993698	0.0129925	Znf41-ps																																		7.89052	7.54405	7.32038	7.81367	7.88894	7.55731	7.37323	7.42749	7.66842	7.31378	7.80946	7.839	6.83043
ENSMUSG00000093629	0.000993533	0.0129925	Prox2os																																		5.71391	5.90655	4.92469	5.81286	4.60929	7.18805	5.3991	6.5801	5.09205	5.15804	5.64984	6.41671	6.6463
ENSMUSG00000033707	0.000998915	0.0130466	Lrrc24																																		8.74944	8.69917	8.60499	8.52241	8.41941	8.85426	9.22921	8.74744	9.03112	8.77697	8.91205	8.5265	9.22818
ENSMUSG00000006411	0.00100083	0.0130549	Nectin4																																		10.8352	10.9409	10.8654	10.4567	10.5842	10.9431	10.9958	11.0764	11.0113	10.9916	11.3309	10.8186	11.1552
ENSMUSG00000019876	0.00100089	0.0130549	Pkib																																		10.9423	11.2154	10.8528	10.9022	11.3755	10.9009	10.819	11.0476	11.3798	10.842	10.3085	10.8283	10.6793
ENSMUSG00000026466	0.0010027	0.0130583	Tor1aip1																																		11.7434	11.811	11.8481	12.0081	11.9149	11.8033	11.8382	11.9185	11.7041	11.7697	11.7807	11.8898	11.7584
ENSMUSG00000026956	0.00100308	0.0130583	Uap1l1																																		11.8799	11.8807	11.9344	12.0689	11.9054	12.2259	12.1544	11.9835	12.1731	12.0382	11.8333	12.0128	12.0193
ENSMUSG00000034484	0.00100315	0.0130583	Snx2																																		12.5054	12.6392	12.6689	12.9851	12.65	12.7067	12.4179	12.3536	12.6427	12.4114	12.2782	12.6575	12.4647
ENSMUSG00000004642	0.00100413	0.0130623	Slbp																																		12.3161	12.3784	12.5044	12.6237	12.7237	11.7864	11.9547	12.2726	12.3872	12.6539	12.1588	12.3614	12.0475
ENSMUSG00000079505	0.00101179	0.0131533	Gm11131																																		7.12756	6.92569	6.99087	7.39854	7.21215	5.57245	6.18286	5.99581	7.12007	5.9022	5.89895	6.65023	7.12761
ENSMUSG00000060594	0.00101321	0.013163	Layn																																		8.98756	9.34202	9.4251	9.33972	9.24016	9.43818	10.006	9.61955	9.66645	9.70874	9.60697	9.50605	9.68886
ENSMUSG00000047495	0.00101466	0.0131731	Dlgap2																																		0	0	0	0	0	0	1.48089	0	0	3.12303	0	0	3.4485
ENSMUSG00000028991	0.00101954	0.0132276	Mtor																																		8.0188	8.30719	8.93502	8.92929	8.14401	7.96069	8.57265	8.38452	7.88017	8.36935	7.9375	8.32178	8.79293
ENSMUSG00000004100	0.00102252	0.0132576	Ppan																																		9.64879	9.86113	9.59301	9.65702	9.94986	9.57281	9.14954	9.30972	9.54748	9.99839	9.52781	9.37561	9.59716
ENSMUSG00000031865	0.00102546	0.013278	Dctn1																																		9.87187	10.5195	10.59	10.5529	10.3027	10.2374	9.6517	9.57892	9.76071	9.57108	9.6969	10.2072	11.005
ENSMUSG00000039157	0.00102527	0.013278	Fam102a																																		9.60347	9.69139	9.89945	9.72609	9.50319	9.9024	9.81121	9.60445	9.1172	9.03469	9.77377	10.1724	10.0527
ENSMUSG00000025981	0.00103211	0.0133553	Coq10b																																		11.2792	10.8697	11.12	11.0821	11.3924	11.2821	10.9111	11.3718	11.5105	11.1957	11.3036	10.9462	10.8843
ENSMUSG00000078995	0.00103492	0.0133828	Zfp456																																		9.07378	8.74656	8.73223	8.59805	9.29495	9.06806	8.78672	9.37447	9.68149	9.44106	9.41434	9.04759	8.43302
ENSMUSG00000049792	0.00103697	0.0134004	Bag5																																		10.5469	10.7779	10.4823	10.3258	9.91821	10.6782	11.0134	10.776	10.9873	10.8435	11.0198	10.6999	10.8537
ENSMUSG00000051359	0.00106253	0.0137217	Ncald																																		3.47426	5.15775	5.36636	3.96208	5.57943	0	6.61066	6.97405	6.72793	6.95878	6.07127	5.66452	6.25959
ENSMUSG00000041670	0.00106391	0.0137305	Rims1																																		0.940675	0	2.09207	2.36936	0	4.60245	3.02943	3.05012	0.960476	1.54993	3.09936	2.91972	4.61781
ENSMUSG00000071379	0.00106499	0.0137354	Hpcal1																																		9.97432	9.86516	10.058	10.0377	9.7794	10.3536	9.88413	9.65093	10.0709	9.89555	9.62437	9.3468	9.86986
ENSMUSG00000031536	0.00107023	0.0137938	Polb																																		10.3114	10.1203	10.469	10.5845	10.8079	10.4653	10.4042	10.4192	10.4037	10.5865	10.1884	10.4128	9.92609
ENSMUSG00000087331	0.00107096	0.0137942	1810021B22Rik																																		8.0188	8.25489	7.49584	8.0475	8.25872	8.4148	8.08942	8.53727	8.81483	7.88986	8.57879	8.42383	8.51841
ENSMUSG00000002870	0.00107186	0.0137946	Mcm2																																		9.67661	9.21301	9.24541	9.59424	9.3369	9.20804	9.1243	9.29516	8.8118	9.27364	8.40844	9.31103	8.5037
ENSMUSG00000066682	0.00107241	0.0137946	Pilrb2																																		3.06271	3.61785	3.43173	3.63918	4.21383	0	0	3.20057	0	0	2.51891	0	2.23844
ENSMUSG00000021318	0.00107871	0.0138574	Gli3																																		0	0	0	0	0	6.26594	0	0	0	0.973808	0	0	3.4485
ENSMUSG00000030867	0.00107828	0.0138574	Plk1																																		7.19248	7.02512	7.33017	6.96546	0	2.01371	4.17125	6.97405	5.62186	4.03776	0	3.72201	5.34582
ENSMUSG00000074635	0.00108024	0.0138681	3110070M22Rik																																		4.88275	5.3541	4.87207	3.51321	4.13593	6.70457	6.83095	4.67692	5.09205	6.23322	6.72846	3.91381	6.23606
ENSMUSG00000078652	0.0010858	0.0139303	Psme3																																		12.1914	12.121	12.1511	12.1617	12.2893	11.6697	12.0824	12.1119	11.8025	12.2098	12.0978	11.975	11.9649
ENSMUSG00000051235	0.00109776	0.0140744	Gen1																																		1.50531	3.39805	3.69672	2.36936	0	0	0	0	0	1.54993	0	0	0
ENSMUSG00000045930	0.00109944	0.0140868	Clec14a																																		0	0	2.41993	0	0	0	0	0	0	0	0	0	0
ENSMUSG00000026104	0.00110587	0.0141599	Stat1																																		10.6725	10.5706	11.0102	11.5782	10.6249	10.5862	10.3831	10.5865	10.7464	10.3608	10.7254	10.4787	10.3444
ENSMUSG00000030798	0.00110774	0.0141746	Cd37																																		13.948	14.075	14.0467	14.1042	14.0779	13.7876	13.8266	13.6558	13.939	13.9628	13.5598	13.7869	13.9631
ENSMUSG00000061451	0.0011097	0.0141904	Tmem151a																																		2.89452	7.23073	6.97848	3.22253	3.77394	0	4.80055	4.67692	6.00851	4.75641	6.95442	6.43247	6.86152
ENSMUSG00000023845	0.0011123	0.0142143	Lnpep																																		10.2065	9.97617	10.2584	10.2314	10.1239	9.72213	9.13353	9.90766	9.45911	9.93587	9.9986	9.93863	9.46676
ENSMUSG00000056215	0.00111785	0.0142759	Lrguk																																		8.2928	6.85177	7.15403	7.19819	7.61521	5.41013	4.89042	5.95405	6.5206	5.40779	6.6216	7.93061	5.30116
ENSMUSG00000042406	0.00111992	0.014293	Atf4																																		12.8451	12.9128	12.8284	12.9603	13.299	12.5807	12.5314	12.7729	13.5443	12.9491	13.2524	12.8785	12.7129
ENSMUSG00000048371	0.00112183	0.0143081	Pdp2																																		10.3322	10.2128	10.3598	10.1398	10.2273	10.3824	9.88276	10.0704	10.368	9.51326	10.1684	10.3152	10.0975
ENSMUSG00000031786	0.00112284	0.0143116	Drc7																																		0	0	0	0	0	0	0	0	0	0	0.960735	0	0
ENSMUSG00000015709	0.00112517	0.0143319	Arnt2																																		2.89452	4.12774	3.92051	0	4.35803	2.60019	4.93334	4.95614	3.92498	5.62061	6.75398	5.03987	5.94817
ENSMUSG00000021224	0.0011267	0.0143421	Numb																																		13.8793	13.9593	13.8028	13.7861	13.6847	13.7335	13.4722	13.2908	13.0688	13.5858	13.2645	13.6842	13.4169
ENSMUSG00000025746	0.00112832	0.0143476	Il6																																		8.9797	9.42992	8.42034	8.00133	8.48372	8.72901	8.53831	8.28698	9.25088	7.67531	8.22897	7.53771	8.76031
ENSMUSG00000026788	0.0011286	0.0143476	Zbtb43																																		8.76477	9.37443	9.1353	9.08408	9.31276	10.1794	9.23993	9.53179	9.49738	9.08678	9.8659	9.55904	9.60407
ENSMUSG00000006378	0.00113088	0.014358	Gcat																																		8.43756	8.13536	7.8283	8.43825	7.50333	7.09493	7.14578	6.63399	8.03388	7.25125	7.13038	7.27477	7.46782
ENSMUSG00000031503	0.00113087	0.014358	Col4a2																																		2.2258	1.84892	3.5703	0	0	0	2.19611	0	0	2.76216	2.25858	2.5086	4.19808
ENSMUSG00000026959	0.00113209	0.014364	Grin1																																		0	0.90106	0	0	0	1.00915	3.31558	4.39423	4.62345	2.27979	1.53237	4.61197	4.61781
ENSMUSG00000084806	0.00113628	0.0144078	Gm15232																																		6.73788	6.20681	6.38677	6.8134	6.96426	7.84472	7.64259	8.22688	7.49013	7.77392	7.52812	7.25718	7.19018
ENSMUSG00000009185	0.00114062	0.0144442	Ccl8																																		4.34397	0	0	0	0	0	0	0	3.24999	0	0	0	2.84762
ENSMUSG00000050064	0.00114035	0.0144442	Zfp697																																		9.53539	9.91656	9.46562	9.55881	8.51867	9.88551	10.1008	10.2045	10.5217	10.1493	10.1226	9.91639	10.2403
ENSMUSG00000026814	0.00114334	0.014468	Eng																																		12.1409	12.3444	12.2629	12.1747	11.9363	11.8408	11.5808	11.7334	11.5207	11.6328	11.8152	11.8632	12.2428
ENSMUSG00000097476	0.00114398	0.014468	Gm26583																																		4.40785	4.44748	4.28494	1.62459	1.97307	0	1.88238	1.89959	0	3.27443	2.73938	2.72875	1.16325
ENSMUSG00000029992	0.00114517	0.0144736	Gfpt1																																		10.0375	9.6248	9.87792	9.64769	9.92836	9.76138	9.89638	9.79834	9.77791	9.72033	9.39013	9.62566	9.36737
ENSMUSG00000040483	0.00114784	0.014498	Xaf1																																		9.49735	9.69744	10.0698	9.83047	9.94843	9.06261	9.34102	9.74423	10.2053	9.41073	9.58758	9.43156	9.17349
ENSMUSG00000040972	0.00115392	0.0145654	Igsf21																																		0	1.45147	2.09207	0	0	1.59715	4.02018	4.39423	2.25816	2.27979	4.62396	4.37162	5.10726
ENSMUSG00000029310	0.00115567	0.0145782	Nudt9																																		11.2248	11.3268	11.3279	11.5383	11.2955	11.0708	11.2349	11.5223	11.5323	11.6341	11.613	11.5194	11.5648
ENSMUSG00000015468	0.00115822	0.0146009	Notch4																																		6.43474	7.55074	7.01534	7.92916	7.32175	7.11615	6.85347	6.49529	7.18716	6.56239	6.39703	6.79132	7.33012
ENSMUSG00000024664	0.0011593	0.0146051	Fads3																																		6.63486	6.56504	6.72021	7.04728	6.30428	3.18616	5.93087	4.95614	5.2794	3.65171	6.11132	5.46448	5.82738
ENSMUSG00000050121	0.00116312	0.0146438	Opalin																																		0	6.88391	4.57563	0	0	0	0.92266	4.19351	4.87669	2.76216	4.44749	4.99813	6.08618
ENSMUSG00000046546	0.00116578	0.0146678	Fam43a																																		8.8157	8.82039	8.86606	8.26342	8.51867	8.00117	8.54525	8.54784	9.00745	9.21635	8.57163	8.31754	7.79215
ENSMUSG00000066036	0.00116684	0.0146718	Ubr4																																		9.74776	10.3505	10.1312	10.1947	10.062	10.1578	9.61097	9.91312	9.55294	9.42496	9.91763	9.82832	10.5718
ENSMUSG00000034255	0.00116765	0.0146725	Arhgap27																																		12.791	12.962	12.7948	12.9304	12.7535	12.7752	12.7255	12.8878	12.5172	12.8135	13.0406	12.9504	13.012
ENSMUSG00000054589	0.00116872	0.0146765	Gm9949																																		7.20152	7.40329	6.79278	7.45958	7.27709	6.746	6.71274	5.35951	6.36373	7.01362	6.72846	6.75419	6.61014
ENSMUSG00000039852	0.00117477	0.014743	Rere																																		9.50467	9.5298	9.70631	9.74021	9.41111	10.014	9.61262	9.58063	10.1499	9.44506	9.687	9.61362	10.0594
ENSMUSG00000033581	0.00117846	0.0147798	Igf2bp2																																		7.03956	8.02438	8.39725	8.54673	7.61521	8.82556	7.90766	7.74162	8.29947	7.93034	8.00282	8.67296	8.55691
ENSMUSG00000005583	0.00118257	0.0148219	Mef2c																																		14.6255	14.6164	14.4613	14.8704	14.6772	14.8892	14.8195	14.9027	14.6551	14.6636	14.8223	14.7876	14.7831
ENSMUSG00000029169	0.00118842	0.0148857	Dhx15																																		12.3694	12.0998	12.3667	12.3105	12.5949	12.0486	11.8861	12.2681	11.8147	12.3195	12.1807	12.3149	11.8673
ENSMUSG00000055717	0.00118962	0.0148912	Slain1																																		2.89452	6.32079	6.82082	4.70059	5.21287	5.37536	1.88238	2.21457	4.1721	3.85761	4.31658	4.08307	6.43519
ENSMUSG00000051427	0.00119896	0.0149985	Ccdc157																																		6.72539	7.64128	7.94116	8.15687	7.60079	7.90081	7.64259	7.10385	7.29538	6.66189	7.73452	7.47823	8.19746
ENSMUSG00000034459	0.00120345	0.015045	Ifit1																																		7.68027	6.996	8.32568	7.9717	7.24962	6.78627	5.88788	4.82327	7.32972	7.39865	6.6354	6.75419	5.51179
ENSMUSG00000042594	0.00120724	0.0150809	Sh2b3																																		13.13	13.0972	12.8392	13.2197	12.8324	13.2746	12.9233	13.0869	12.8078	12.7043	13.1719	13.158	13.3369
ENSMUSG00000079547	0.00120786	0.0150809	H2-DMb1																																		12.642	12.6904	12.7295	13.1004	12.8743	12.5793	12.8179	12.6198	12.6194	12.6761	12.5627	12.2759	12.6068
ENSMUSG00000023004	0.00122832	0.0152996	Tuba1b																																		12.9217	12.9365	12.9913	12.929	13.2786	13.0352	13.1791	13.1238	13.3892	13.2241	12.9714	12.7017	12.6073
ENSMUSG00000031659	0.0012278	0.0152996	Adcy7																																		12.2858	12.0733	12.0355	12.4955	11.9675	11.5344	11.5921	11.619	11.4797	11.3475	11.828	12.0036	11.9097
ENSMUSG00000063694	0.00122749	0.0152996	Cycs																																		10.4638	10.2338	10.4668	10.5943	11.0842	10.4705	10.6379	10.324	10.6806	10.6284	10.3613	10.3394	10.2477
ENSMUSG00000075122	0.00122851	0.0152996	Cd80																																		9.77527	9.79927	10.0388	9.69922	9.82355	9.51807	9.58597	9.63945	9.64274	9.71372	9.95662	9.46833	9.2577
ENSMUSG00000018501	0.00123393	0.0153476	Ncor1																																		10.9543	10.8215	10.9504	10.9942	10.8565	10.9782	10.7996	10.6871	10.6546	10.8275	10.846	11.2168	11.4448
ENSMUSG00000107230	0.00123318	0.0153476	Gm19265																																		5.27413	4.66039	5.64253	4.6416	5.63712	4.18717	4.60204	4.72737	4.62345	5.15804	5.05199	4.00092	4.54307
ENSMUSG00000025473	0.0012377	0.0153848	Adam8																																		4.96998	5.58019	6.47763	6.20798	4.72022	3.33836	3.66026	0	5.16993	3.12303	3.6271	0	4.7566
ENSMUSG00000020605	0.00124843	0.0155082	Hs1bp3																																		11.705	11.4008	11.3418	11.0154	11.1427	11.3796	11.5496	11.4589	11.3762	11.3671	11.7233	11.7771	11.3959
ENSMUSG00000070031	0.00124986	0.0155161	Sp140																																		9.15513	9.16803	9.07255	9.41871	9.37554	9.22279	9.03105	8.99404	8.89155	9.28929	9.06772	9.13685	9.09717
ENSMUSG00000034931	0.0012531	0.0155466	Dhx8																																		10.0159	10.2483	9.82699	9.75246	9.69024	9.55544	9.78216	10.0886	9.72245	9.61076	9.97438	10.3684	10.3636
ENSMUSG00000022095	0.00125622	0.0155557	Fam160b2																																		9.65374	9.48335	9.14918	9.34897	8.61871	8.25659	8.90465	8.73208	8.67157	9.03734	9.29118	9.15358	9.56447
ENSMUSG00000027301	0.00125498	0.0155557	Oxt																																		0	0	0	0	3.8733	0	0	0	0	0	0	0	0
ENSMUSG00000063018	0.00125554	0.0155557	2010204K13Rik																																		5.63603	5.19239	4.50826	3.96208	5.32242	5.54142	5.99305	5.39115	6.83938	6.64809	5.13204	4.86513	5.82738
ENSMUSG00000024163	0.00125896	0.015563	Mapk8ip3																																		11.1573	11.2363	11.2208	11.0583	11.0561	11.0977	11.5988	11.4598	11.5664	11.4107	11.2636	11.2281	11.601
ENSMUSG00000034855	0.0012592	0.015563	Cxcl10																																		11.3727	10.8421	11.7412	12.1472	12.4475	10.9123	9.91657	10.5788	11.9993	11.3781	10.7132	10.998	10.8508
ENSMUSG00000101162	0.00125876	0.015563	Gm26728																																		11.8044	12.135	12.1155	12.0866	11.9898	11.975	11.9977	11.8924	12.2404	12.07	11.8478	11.6053	11.919
ENSMUSG00000044268	0.00126647	0.015643	Gm4895																																		4.63837	5.15775	5.57828	5.34296	4.96512	6.14727	5.57203	5.64844	6.1877	4.90306	7.18769	5.81635	5.69556
ENSMUSG00000053581	0.0012707	0.0156853	Zfand2a																																		11.4088	10.5126	11.0223	11.042	11.7396	10.7906	10.3399	10.9573	10.7337	11.1289	11.2552	11.2483	10.4746
ENSMUSG00000036564	0.00127473	0.0156943	Ndrg4																																		7.44172	5.88553	6.40541	7.64371	6.97549	4.47686	7.58319	8.3037	9.1172	7.90154	7.99749	8.27011	8.07016
ENSMUSG00000037119	0.00127414	0.0156943	Fam91a1																																		14.1244	13.8837	14.0909	14.023	13.9941	14.0767	13.992	14.2518	13.6303	14.1181	14.3117	14.2396	13.9142
ENSMUSG00000043059	0.00127485	0.0156943	Zfp513																																		11.1185	11.4133	11.2391	11.1244	11.2683	11.3911	11.3403	11.2428	11.3461	11.1357	11.5346	11.6083	11.6187
ENSMUSG00000051343	0.00127236	0.0156943	Rab11fip5																																		10.8985	10.8421	11.0463	10.8206	10.6731	10.7963	10.585	10.7879	10.5932	10.8488	10.822	10.6595	10.9253
ENSMUSG00000087341	0.00127544	0.0156943	0610040F04Rik																																		2.2258	2.63334	3.10686	3.51321	3.42672	0	0	1.89959	1.53202	1.54993	2.51891	1.93146	2.23844
ENSMUSG00000044813	0.00127717	0.0157057	Shb																																		8.43756	8.57341	8.63293	8.30678	8.40288	7.81258	8.445	7.55169	8.14893	7.91313	8.38004	8.38792	8.69277
ENSMUSG00000035283	0.00127841	0.0157112	Adrb1																																		10.2648	9.63112	9.36686	9.21629	9.58973	9.78641	9.8593	10.0667	9.82682	9.20931	10.0991	10.191	9.92425
ENSMUSG00000045038	0.00128057	0.0157278	Prkce																																		8.3386	8.02438	8.49619	7.76613	8.58246	8.55736	8.6194	8.63632	8.48991	8.44314	8.92896	8.5946	8.28033
ENSMUSG00000012819	0.00128332	0.0157517	Cdh23																																		11.8406	11.8566	11.7926	11.7389	11.4311	12.1179	11.8452	11.3798	11.096	11.554	11.9662	11.979	12.0924
ENSMUSG00000052157	0.00128652	0.0157712	Gm650																																		2.48469	1.84892	3.10686	2.36936	2.29318	3.92393	3.31558	1.89959	0	2.95385	0.960735	2.5086	3.4485
ENSMUSG00000060550	0.00128631	0.0157712	H2-Q7																																		8.85347	8.27118	9.49854	10.8623	9.58241	7.85106	7.43427	7.61335	8.42786	8.19524	7.90938	9.00871	8.10306
ENSMUSG00000103247	0.00129217	0.0158305	Gm38091																																		0	4.55786	3.81295	0	0	1.00915	2.45366	3.20057	2.93011	0.973808	4.31658	3.50074	3.74375
ENSMUSG00000004609	0.00129317	0.0158329	Cd33																																		14.1515	14.0927	14.1595	14.3492	14.3099	14.5291	14.3761	14.3419	14.3242	14.1797	14.4682	14.3599	14.2564
ENSMUSG00000071713	0.00129591	0.0158565	Csf2rb																																		10.965	11.0062	10.9053	11.047	10.781	11.0816	10.1102	10.6468	10.4474	9.97647	10.3716	11.0615	11.024
ENSMUSG00000022185	0.00129997	0.0158863	Acin1																																		8.99797	8.72897	8.88942	8.69915	8.86492	9.16287	8.74216	9.13152	8.69481	9.13952	9.10042	8.63261	8.89037
ENSMUSG00000028132	0.00129936	0.0158863	Tlcd4																																		0	3.51213	2.41993	0	2.77654	0	0	2.69201	4.24588	1.54993	1.53237	1.5242	4.19808
ENSMUSG00000020432	0.00130196	0.0158908	Tcn2																																		15.0176	14.9431	14.9453	15.0732	15.0465	14.9969	15.2094	15.0495	15.2153	15.2773	15.0046	15.0798	15.028
ENSMUSG00000025498	0.00130133	0.0158908	Irf7																																		9.38677	8.66567	10.4275	9.68651	9.59884	7.58801	8.46707	7.96305	9.50303	7.84218	8.11048	8.63602	8.0768
ENSMUSG00000045312	0.00130509	0.0159191	Lhfpl2																																		14.1807	13.9811	13.972	13.9385	13.7003	13.6875	13.8678	13.7865	13.385	13.7784	13.8362	13.857	13.7012
ENSMUSG00000050234	0.00131399	0.0160176	Gja4																																		0	0	0	0	0	0	0	0	0	0	0	0	1.16325
ENSMUSG00000085888	0.0013179	0.0160552	Gm12224																																		3.06271	5.01023	4.87207	2.04451	4.28773	4.97186	3.85141	3.87335	4.01214	3.65171	3.73356	4.95515	5.58813
ENSMUSG00000028273	0.00131894	0.016058	Pdlim5																																		11.1486	11.1835	11.2274	11.1	11.1352	11.5364	11.0925	11.182	11.1004	11.2139	11.1683	10.9861	11.0453
ENSMUSG00000024565	0.00132033	0.0160648	Sall3																																		11.6063	11.6664	11.6485	11.3966	11.2876	11.2626	11.3572	10.5685	11.0797	10.5619	11.0432	11.1421	11.4176
ENSMUSG00000025404	0.00132607	0.0161246	R3hdm2																																		8.19661	8.86938	8.16545	8.59417	8.46393	8.8637	8.32522	8.58251	9.07733	8.07661	8.46749	8.54111	9.16416
ENSMUSG00000034842	0.00132981	0.0161601	Art3																																		8.98232	8.67182	9.53918	9.69922	10.0725	9.1475	7.52826	8.53727	9.92695	9.1071	8.37593	8.57699	8.46374
ENSMUSG00000027253	0.00133098	0.0161643	Lrp4																																		7.79819	7.09086	7.33989	5.70175	7.43992	7.82552	7.55598	6.69864	6.53539	7.17631	7.28719	8.00625	8.00204
ENSMUSG00000073591	0.0013338	0.0161884	Pcdhb22																																		6.95656	6.90495	6.51243	6.36209	8.11385	7.74608	7.21699	8.23562	8.3836	7.81155	7.79109	7.43977	6.83043
ENSMUSG00000008575	0.00133822	0.0162321	Nfib																																		2.89452	4.38895	4.1142	3.96208	1.56105	0	3.31558	5.35951	4.44698	4.47303	3.92548	4.61197	6.4959
ENSMUSG00000069763	0.00133931	0.0162352	Tmem100																																		11.5896	12.3514	11.7513	11.6303	11.0594	12.4435	12.5744	12.4005	12.4792	12.2279	12.2941	11.8966	12.6641
ENSMUSG00000010358	0.00134448	0.0162878	Ifi35																																		11.4214	11.5721	11.7644	11.7455	11.5291	11.499	11.6431	11.5567	11.7268	11.6899	11.3997	11.2533	11.3852
ENSMUSG00000024401	0.00134992	0.0163436	Tnf																																		13.0531	14.1605	14.0801	13.3974	13.5922	14.09	13.2104	13.5852	14.3814	13.1899	12.7768	12.8686	13.6056
ENSMUSG00000040552	0.00135912	0.0164447	C3ar1																																		14.7577	14.86	14.9612	15.2578	15.4193	14.6907	14.6437	14.851	15.0993	15.066	15.0138	15.004	14.8685
ENSMUSG00000025059	0.00136404	0.0164941	Gk																																		8.53375	8.70818	8.98234	8.86305	9.35205	9.32656	8.30494	8.02487	8.12469	8.22343	8.45197	7.7092	8.2096
ENSMUSG00000037580	0.00136576	0.0165046	Gch1																																		10.177	9.54496	9.85777	10.1896	11.3055	9.60694	9.02114	9.28045	9.57637	9.9626	9.65009	9.60496	9.28948
ENSMUSG00000024442	0.00136669	0.0165058	Dele1																																		8.52658	8.61868	8.65646	8.65135	8.87095	8.47352	8.53831	9.05704	8.49748	8.83903	8.90638	8.93596	8.97099
ENSMUSG00000020029	0.00136764	0.016507	Nudt4																																		11.794	12.2217	12.1289	12.4538	12.1392	11.9157	11.4381	11.743	11.7665	11.9514	11.6906	11.8744	11.613
ENSMUSG00000085192	0.00137153	0.0165438	Gm12195																																		4.96998	3.8952	4.92469	4.91503	4.28773	3.82431	4.09769	5.39115	4.50823	4.12004	4.44749	3.82109	4.19808
ENSMUSG00000022724	0.00137379	0.0165608	Riox2																																		10.2957	10.4134	10.4068	10.1636	10.2529	9.89628	10.001	10.0862	10.4405	10.386	10.0106	10.1829	9.98904
ENSMUSG00000036822	0.00138249	0.0166555	Topors																																		11.7565	11.7807	11.7269	11.912	11.4673	11.425	11.3743	11.8256	11.6015	11.7456	11.8589	11.9867	11.535
ENSMUSG00000001741	0.00138512	0.0166769	Il16																																		13.6111	13.6282	13.5521	13.1024	12.7521	13.9293	13.8951	13.9288	13.5059	13.9145	14.0415	13.6626	13.5869
ENSMUSG00000056296	0.00139327	0.0167647	Synpr																																		0	0	0	0	0	0	1.88238	4.99784	5.62186	3.12303	0	0	2.84762
ENSMUSG00000026858	0.0013951	0.016766	Miga2																																		9.42394	9.36687	9.5476	8.85008	9.03551	8.90999	9.14041	9.06687	9.23512	8.7833	9.24693	9.33218	9.66482
ENSMUSG00000085295	0.0013947	0.016766	4930430E12Rik																																		5.13006	5.15775	4.81745	5.51716	6.00893	0	4.30799	4.77612	4.1721	4.90306	6.11132	5.1583	4.99957
ENSMUSG00000050549	0.00139596	0.0167661	Fam241a																																		6.12839	6.30505	7.0394	6.14566	6.26822	5.7728	6.61066	6.24125	6.36373	6.47128	5.41404	5.55363	5.15823
ENSMUSG00000078439	0.00140894	0.0169116	Smim24																																		7.2974	7.1091	7.66003	6.85294	7.22161	7.47758	6.87564	6.9948	7.29538	7.53237	6.86355	6.28406	6.74963
ENSMUSG00000058589	0.00141033	0.016918	Anks1b																																		0	5.15775	4.87207	3.86226	3.77394	3.71729	3.93826	3.9603	6.42854	3.53657	3.25046	5.81635	5.34582
ENSMUSG00000021846	0.00141273	0.016926	Peli2																																		10.7133	10.4971	10.4568	10.5019	10.6653	11.0572	10.7366	11.0562	10.5086	11.026	10.9504	10.8126	10.8729
ENSMUSG00000093898	0.00141253	0.016926	Gm33933																																		2.48469	0.90106	2.09207	3.37518	1.56105	3.92393	1.48089	2.21457	3.51165	2.76216	3.38723	3.91381	1.16325
ENSMUSG00000015484	0.00141585	0.016953	Fam163a																																		0	3.51213	3.69672	0	0	5.18767	0	3.87335	2.73892	5.53322	4.31658	5.4335	5.62484
ENSMUSG00000021645	0.00142819	0.0170903	Smn1																																		9.30735	9.43173	9.32098	9.55682	9.44785	9.43396	9.08439	9.32208	9.28191	9.20461	9.222	9.04503	9.16728
ENSMUSG00000003402	0.00143109	0.0171073	Prkcsh																																		11.5173	11.2233	11.3976	11.3753	11.4147	10.9274	10.4822	10.7571	10.9429	10.6708	11.1365	11.2682	11.337
ENSMUSG00000078894	0.00143136	0.0171073	2210418O10Rik																																		5.94678	4.8017	4.76069	5.48397	4.77264	4.26522	5.4294	5.56767	5.31412	4.85582	5.38166	5.40184	4.09719
ENSMUSG00000034928	0.00143272	0.017113	Rnf44																																		10.5155	10.4316	10.4456	9.94773	10.2249	10.5757	10.2172	10.2856	10.7248	10.0661	10.6069	10.4721	10.7275
ENSMUSG00000064347	0.00143846	0.0171712	mt-Ta																																		4.5841	5.32318	6.07382	3.96208	4.87209	6.70457	6.33466	5.22551	6.09091	6.19577	6.87523	5.95371	6.03255
ENSMUSG00000049154	0.00144386	0.017225	Fam183b																																		0	0	1.06203	0	0	0	0	0	0	0	0	0	0
ENSMUSG00000021420	0.00144899	0.0172505	Fars2																																		10.4073	10.4252	10.1228	10.1075	10.1722	10.4414	10.3409	10.0507	10.4117	10.5359	10.3758	10.2299	10.1922
ENSMUSG00000022000	0.00144876	0.0172505	Zc3h13																																		8.78896	8.83142	9.22458	8.53056	8.75196	8.7012	8.36496	8.00456	8.57468	8.62322	8.91489	9.35095	8.9887
ENSMUSG00000028986	0.0014482	0.0172505	Klhl7																																		12.3644	12.568	12.5827	12.5386	12.6757	12.3968	12.1966	12.316	12.5819	12.7018	12.46	12.4886	12.1304
ENSMUSG00000089929	0.00144952	0.0172505	Bcl2a1b																																		11.1849	11.2923	11.3533	11.5519	12.0186	11.3385	11.2536	11.1313	11.6868	11.3901	10.9462	10.8035	10.9363
ENSMUSG00000054556	0.00145412	0.0172948	Gm4876																																		6.56653	6.35176	6.52952	5.98884	6.50353	5.7728	6.47199	6.30908	6.09091	6.32282	5.50704	6.11861	5.79554
ENSMUSG00000042532	0.00146136	0.0173703	Golga7b																																		0	2.82213	0	0	3.8733	5.47727	3.93826	3.57583	3.73307	5.2704	0.960735	4.43557	4.99957
ENSMUSG00000001525	0.00146299	0.0173791	Tubb5																																		12.9955	12.9634	13.0669	12.8963	13.0118	13.1391	13.3114	13.1351	13.4157	12.9127	12.9959	13.1222	13.2568
ENSMUSG00000031540	0.00146966	0.0174477	Kat6a																																		9.91235	9.67465	9.83217	9.68651	9.17593	9.58237	9.48861	10.047	9.6273	9.71868	10.1004	10.0462	9.91317
ENSMUSG00000061136	0.00147536	0.0175048	Prpf40a																																		11.6561	11.2737	11.4456	11.3905	11.5253	11.4046	11.2322	11.6459	11.3223	11.4425	11.571	11.7581	11.365
ENSMUSG00000101166	0.0014824	0.0175777	Gm28496																																		6.20231	6.1374	5.28819	3.75503	6.21239	4.97186	6.36633	7.09427	4.09434	6.67556	3.73356	6.28406	5.62484
ENSMUSG00000053093	0.00148524	0.0176007	Myh7																																		0	0	0	0	0	6.01796	0	4.33038	2.51848	0	0	3.61561	0
ENSMUSG00000029175	0.00148971	0.017643	Slc35f6																																		11.6362	11.761	11.873	11.8118	11.4929	12.3311	11.9622	12.041	11.8335	11.9394	11.9679	11.9317	11.7951
ENSMUSG00000001517	0.00149293	0.0176705	Foxm1																																		5.40511	7.01548	7.16501	6.61302	5.32242	3.33836	6.1285	4.0423	5.31412	4.99316	4.09484	5.46448	5.55047
ENSMUSG00000024621	0.00150465	0.0177984	Csf1r																																		18.4469	18.4659	18.4501	18.668	18.4635	18.5205	18.2524	18.4311	18.1018	18.2459	18.317	18.5301	18.681
ENSMUSG00000030220	0.00151009	0.0178519	Arhgdib																																		14.8088	14.9397	14.9103	14.994	15.1325	14.8378	15.0418	14.7463	14.879	14.9931	14.4034	14.5226	14.8421
ENSMUSG00000027287	0.00151965	0.0179541	Snap23																																		12.5209	12.5304	12.7647	12.5012	12.8438	12.5091	12.6227	12.5252	12.6362	12.569	12.5561	12.3892	12.4433
ENSMUSG00000040618	0.00152422	0.0179972	Pck2																																		11.4291	11.4801	11.3824	11.4116	11.2036	11.1222	11.3233	11.2133	11.1843	11.2441	11.4188	10.8012	11.036
ENSMUSG00000030823	0.00152876	0.0180399	9130019O22Rik																																		9.36481	9.71094	9.06084	8.72068	8.61871	9.60881	9.4904	9.7381	9.92835	9.4883	9.89056	9.41183	9.72523
ENSMUSG00000031613	0.0015298	0.0180413	Hpgd																																		14.9344	15.3114	15.409	15.111	15.0934	15.275	14.9715	14.9115	15.3061	15.3584	14.6394	14.539	14.7296
ENSMUSG00000085036	0.00153159	0.0180515	Gm14011																																		5.05224	2.98905	3.81295	4.05543	2.77654	3.18616	4.80055	3.57583	3.38675	4.19789	2.73938	4.1608	3.98872
ENSMUSG00000031397	0.00154265	0.01816	Tktl1																																		3.47426	0.90106	3.27842	1.02983	4.05359	0	0	0	0	0	0	2.2487	0
ENSMUSG00000061393	0.00154227	0.01816	Acvr2b																																		9.13875	8.95004	9.01304	8.51831	8.9356	9.3311	9.35094	9.30972	7.77818	9.07393	9.40632	9.14644	9.26062
ENSMUSG00000047061	0.00155045	0.0182347	Gm9817																																		3.47426	3.51213	3.27842	3.51321	4.55046	3.71729	2.45366	2.47295	2.51848	3.12303	2.51891	2.2487	3.60367
ENSMUSG00000049800	0.00155086	0.0182347	Sertad2																																		10.489	10.2431	10.1821	10.2377	10.4245	11.0776	10.569	11.0414	11.0652	10.5517	10.6969	10.2992	10.215
ENSMUSG00000025198	0.00155343	0.0182424	Erlin1																																		11.095	10.9402	11.1389	10.924	10.8925	10.7839	10.9946	10.9848	10.4629	11.02	11.0184	10.8005	10.736
ENSMUSG00000026833	0.00155288	0.0182424	Olfm1																																		2.48469	4.50373	5.87423	2.63433	1.56105	4.18717	5.90954	4.72737	6.2784	5.67607	5.44571	7.66986	7.46782
ENSMUSG00000033061	0.00155431	0.0182424	Resp18																																		2.48469	3.51213	0	0	4.05359	0	0	0	0	0	0	0	2.23844
ENSMUSG00000055452	0.00155576	0.0182484	Gm7353																																		4.88275	5.75258	5.40391	4.96401	4.96512	4.47686	3.31558	5.53971	4.82948	5.15804	5.20787	5.46448	5.55047
ENSMUSG00000036256	0.00156301	0.0183225	Igfbp7																																		4.88275	4.97087	6.59592	4.1431	4.77264	4.97186	4.93334	5.91105	5.16993	4.34201	4.62396	5.1199	4.19808
ENSMUSG00000032633	0.00156459	0.0183301	Flcn																																		13.0118	12.8362	12.8884	12.8229	12.6911	12.8789	12.8771	13.139	12.9426	13.1967	13.3544	13.1742	13.0501
ENSMUSG00000052681	0.00157463	0.0184366	Rap1b																																		15.6133	15.5934	15.6097	15.8451	16.0569	15.6869	15.7693	15.6821	15.8544	15.8787	15.6883	15.6304	15.5594
ENSMUSG00000020435	0.00157758	0.0184507	Osbp2																																		3.06271	2.82213	0	0	0	6.04034	4.02018	1.49606	3.24999	0	5.56586	2.72875	4.29236
ENSMUSG00000035027	0.00157772	0.0184507	Map2k2																																		12.1418	12.2686	12.3587	12.5444	12.4139	12.5833	12.536	12.4686	12.1314	12.3862	12.3519	12.398	12.5598
ENSMUSG00000029640	0.0015794	0.0184594	Usp12																																		11.5446	11.4914	11.5865	11.7163	11.4493	11.4576	11.0296	11.3915	10.9636	11.0531	11.4237	11.554	11.3487
ENSMUSG00000048047	0.00158501	0.0185139	Zbtb33																																		8.25856	7.98541	8.286	7.50166	8.25411	8.07346	8.21648	8.17329	8.99948	7.46313	8.18273	8.41989	8.27457
ENSMUSG00000025792	0.00159211	0.0185858	Slc25a10																																		9.95707	9.92302	9.97468	10.2721	10.3423	10.6449	10.7366	10.2751	10.4678	10.439	9.99993	10.0256	10.1551
ENSMUSG00000037971	0.00160077	0.0186757	1110032A03Rik																																		10.4034	10.5788	10.4512	10.3117	10.531	11.0091	10.9404	10.948	11.1696	10.6776	10.7604	10.4844	10.6956
ENSMUSG00000030107	0.00160422	0.0187048	Usp18																																		9.12219	9.05022	10.7499	10.187	9.65925	9.62185	8.80128	8.66248	9.77635	9.20461	9.07026	8.35936	8.95666
ENSMUSG00000064341	0.00160724	0.0187287	mt-Nd1																																		16.339	16.3215	16.1743	16.2876	16.4566	17.3525	17.1385	17.2257	17.2092	16.8428	16.9485	16.2385	16.6425
ENSMUSG00000060227	0.00161112	0.0187629	Golm2																																		8.73706	8.3307	8.19253	8.39872	8.25411	8.99835	8.92606	8.85346	8.105	8.72533	8.57521	8.69272	8.35324
ENSMUSG00000021222	0.00162221	0.0188475	Dcaf4																																		9.56195	9.79364	9.91741	10.2599	9.60246	9.94897	10.1114	10.0532	10.2328	10.0648	10.3685	10.1817	10.125
ENSMUSG00000030218	0.00162223	0.0188475	Mgp																																		4.13337	4.50373	6.00217	3.86226	0	0	0	0	0	0.973808	2.93057	0	2.57494
ENSMUSG00000048001	0.00162224	0.0188475	Hes5																																		0	5.5538	2.68691	0	0	4.71799	4.80055	4.62464	5.75417	2.76216	3.51214	5.49482	5.66063
ENSMUSG00000071573	0.00162193	0.0188475	Rnls																																		8.91522	8.91935	8.58878	8.33963	8.80011	8.7664	8.86917	9.57548	9.33147	9.13705	8.75975	8.92486	8.8599
ENSMUSG00000032369	0.00162528	0.0188679	Plscr1																																		7.59365	7.49633	8.17635	7.31606	7.84065	6.79944	7.33373	8.07443	6.83938	7.84218	6.11132	6.81556	7.08872
ENSMUSG00000091996	0.00162593	0.0188679	BC049352																																		6.50944	6.41179	6.52952	6.1875	6.30428	6.37558	5.77443	5.91105	6.76605	5.72947	5.92165	6.099	6.95096
ENSMUSG00000030000	0.00162867	0.0188885	Add2																																		0	0	0	0	0	0	0.92266	0	2.73892	0	0	0	0
ENSMUSG00000005656	0.00163032	0.0188964	Snx6																																		12.9176	13.002	13.2109	12.9824	13.1283	13.3296	13.2417	13.1485	13.1868	13.3668	13.0674	13.1639	13.2267
ENSMUSG00000039218	0.00163135	0.0188972	Srrm2																																		12.2487	12.6454	12.7297	12.3745	12.1042	11.9062	11.8751	11.6056	12.0951	12.1149	12.3157	12.7953	13.0668
ENSMUSG00000024400	0.00163354	0.0189113	Wdr33																																		10.9637	11.411	11.2175	11.1452	11.0455	11.2727	10.9192	11.0476	10.8018	11.0583	11.4227	11.2483	11.3126
ENSMUSG00000028108	0.00163489	0.0189158	Ecm1																																		3.47426	5.65661	3.69672	5.18668	5.42424	0	2.19611	0	3.24999	2.27979	0	3.61561	2.57494
ENSMUSG00000031007	0.00163667	0.0189253	Atp6ap2																																		13.8927	13.9776	13.9006	14.0888	14.1541	13.9827	14.0117	14.0939	14.1864	14.2335	14.154	14.0266	14.0101
ENSMUSG00000014846	0.00164219	0.0189778	Tppp3																																		4.96998	5.84256	7.12059	6.24808	5.35717	4.8756	1.88238	4.91319	4.50823	5.64861	5.13204	4.1608	6.11226
ENSMUSG00000037474	0.00164424	0.0189903	Dtl																																		3.7941	5.15775	5.73383	5.96497	3.42672	0	2.86181	0	4.09434	4.53434	0.960735	1.93146	3.27461
ENSMUSG00000025066	0.00164922	0.0190366	Sfr1																																		11.9968	12.1369	12.2414	12.5561	12.6362	11.877	11.677	11.8368	11.9032	11.9563	11.8541	12.1394	11.8528
ENSMUSG00000025044	0.00165381	0.0190783	Msr1																																		6.87979	7.64753	7.09786	7.20839	6.95295	4.66138	6.0132	6.78454	7.21499	6.62008	7.14009	7.10819	6.45571
ENSMUSG00000032431	0.00165673	0.0191007	Crtap																																		9.79332	9.62954	9.82699	10.1129	9.94986	9.70473	9.58429	9.39412	9.15599	9.62668	9.4693	9.71533	9.46928
ENSMUSG00000067889	0.00165832	0.0191077	Sptbn2																																		0.940675	3.80855	3.43173	2.04451	4.13593	0	3.02943	5.32716	5.34802	5.83069	4.50874	1.93146	5.91891
ENSMUSG00000026974	0.00166767	0.0192042	Zmynd19																																		8.47159	7.7615	8.43402	8.27317	7.43992	8.13192	8.45975	7.95778	7.88017	8.55829	7.82158	7.60182	7.82407
ENSMUSG00000057110	0.00167311	0.0192555	Cntrl																																		7.9182	8.20062	8.19253	8.10322	7.68525	8.50201	8.52785	8.60293	8.47848	8.16163	8.30863	7.94166	9.20413
ENSMUSG00000097142	0.00167471	0.0192626	ENSMUSG00000097142																																		13.842	13.5825	13.8617	13.8379	14.2104	14.1431	13.9108	14.0108	14.2439	13.8536	14.222	13.8463	13.6117
ENSMUSG00000047842	0.00167636	0.0192702	Diras2																																		0	0	4.36328	0	0	5.2657	5.72643	3.87335	4.73014	5.11855	5.38166	5.03987	6.32797
ENSMUSG00000028797	0.00167801	0.0192779	Tmem234																																		11.9746	12.1724	11.8536	12.079	11.8516	11.7967	11.8508	11.7827	12.074	11.9273	11.6857	12.0059	12.3084
ENSMUSG00000073557	0.00168816	0.0193832	Ppp1r12b																																		6.07036	5.98767	6.70525	5.70175	5.87148	7.17799	6.23526	5.2602	5.87536	5.70302	4.50874	6.76667	6.62834
ENSMUSG00000073409	0.0016926	0.0194227	H2-Q6																																		9.5794	9.15272	10.5244	12.0413	10.4973	7.26606	7.89685	8.51231	8.99948	8.68872	8.61057	9.39785	8.84053
ENSMUSG00000029135	0.0017042	0.0195444	Fosl2																																		9.74622	8.45359	9.36686	9.03335	9.91384	8.86056	8.44128	9.50853	9.92414	9.61253	8.7566	9.05779	8.94944
ENSMUSG00000029777	0.0017076	0.0195719	Gars																																		12.1993	12.0602	11.7774	12.4338	12.1513	11.6462	11.9057	11.9096	11.9588	11.951	11.712	12.0557	11.9208
ENSMUSG00000029669	0.00170984	0.0195861	Tspan12																																		3.21332	3.51213	3.92051	4.22575	3.42672	0	3.31558	4.62464	4.82948	3.53657	4.09484	0	5.79554
ENSMUSG00000004846	0.00171547	0.0196391	Plod3																																		12.9826	12.9373	12.9266	13.0523	12.9654	12.859	12.8782	12.6835	12.4432	12.5712	12.8522	12.8256	13.1475
ENSMUSG00000040612	0.00171719	0.0196473	Ildr2																																		9.93149	8.86938	9.26085	9.13308	9.52053	7.89469	7.30133	8.25724	8.36302	8.11724	8.49044	8.57699	8.27457
ENSMUSG00000002076	0.00172611	0.0197378	Hsf2bp																																		5.27413	5.79827	2.41993	4.51585	2.29318	1.59715	6.62383	5.62202	6.50566	5.11855	6.64906	6.13796	6.18781
ENSMUSG00000026170	0.00172748	0.0197419	Cyp27a1																																		10.3434	10.8083	10.5519	11.1197	11.0901	10.0041	9.99717	10.2133	10.4726	9.82063	10.3644	10.492	10.4556
ENSMUSG00000058900	0.00173066	0.0197667	Rsl1																																		9.36481	9.35927	9.20077	9.88871	9.8558	9.29667	8.91271	9.59768	9.78411	9.79268	9.76438	9.94825	9.24891
ENSMUSG00000031951	0.00173316	0.0197837	Tmem231																																		7.5729	7.74409	7.86915	7.39854	8.19772	7.22758	7.72429	7.53054	7.92016	7.89572	8.01343	8.40399	8.0768
ENSMUSG00000054850	0.00173862	0.0198344	Smim10l2a																																		8.82451	9.18102	9.12409	8.90441	8.8375	9.00121	9.18105	9.62622	9.34622	9.57291	9.21742	9.48354	9.42053
ENSMUSG00000026068	0.0017421	0.0198536	Il18rap																																		5.34111	5.60612	6.05033	6.50133	4.60929	5.10518	3.31558	0	0	3.41145	3.09936	4.23455	1.16325
ENSMUSG00000100505	0.00174232	0.0198536	Gm13283																																		3.97369	3.51213	4.57563	4.96401	5.77199	0	0	2.69201	3.51165	3.27443	0.960735	4.55553	3.07685
ENSMUSG00000048163	0.00175113	0.0199307	Selplg																																		17.8101	17.9392	17.862	17.9416	17.7511	17.7971	17.8355	17.5841	17.5934	17.6659	17.7421	17.7262	17.9956
ENSMUSG00000048732	0.00175077	0.0199307	Klhl11																																		8.32625	7.90415	7.85566	8.10868	7.49556	8.24219	7.45651	8.35274	8.32096	8.65116	8.80319	7.58076	7.95956
ENSMUSG00000007682	0.00175274	0.0199374	Dio2																																		0	0	3.10686	0	0	0	2.67212	4.82327	4.09434	0	4.38352	4.71862	5.76298
ENSMUSG00000034111	0.00175784	0.0199838	Tmed8																																		8.69287	8.31899	8.42947	8.84027	7.8345	8.65845	8.25506	8.5722	8.03388	8.04009	8.3	8.47798	8.35324
ENSMUSG00000016256	0.00176464	0.020038	Ctsz																																		16.6113	16.5918	16.5777	16.8887	16.5541	16.3286	16.2804	16.2462	16.5285	16.4787	16.2207	16.4537	16.6329
ENSMUSG00000039542	0.00176466	0.020038	Ncam1																																		5.05224	7.38843	7.33017	5.75837	5.87148	4.82496	4.43289	6.80817	8.25549	7.19541	8.03961	8.52283	8.63095
ENSMUSG00000022607	0.00176611	0.0200429	Ptk2																																		8.21011	8.80928	9.08416	9.5923	8.98642	8.62183	8.93136	8.43852	8.16329	7.56212	8.33846	8.07311	8.46879
ENSMUSG00000020114	0.00177507	0.0201212	Cand1																																		11.8239	11.5418	11.8954	11.8736	11.8817	12.0189	11.6067	11.8716	11.5772	11.6174	11.9009	12.0649	11.6379
ENSMUSG00000045868	0.00177468	0.0201212	Gvin1																																		3.21332	4.38895	4.1142	4.22575	4.77264	3.71729	2.45366	2.47295	2.73892	3.53657	2.93057	4.00092	2.57494
ENSMUSG00000026655	0.00178014	0.0201671	Fam107b																																		11.8583	11.6087	11.5992	11.9197	12.0321	11.2362	11.3748	11.5628	11.4648	11.4624	11.6038	11.8046	11.469
ENSMUSG00000022205	0.00178171	0.0201731	Sub1																																		12.9176	13.0691	13.2046	13.3726	13.4536	13.317	13.3342	13.1059	13.2899	13.2573	12.8666	12.859	13.0509
ENSMUSG00000002068	0.00178349	0.0201816	Ccne1																																		4.92703	3.71635	5.90074	0	5.89531	0	2.19611	5.29407	0	4.53434	0	5.40184	1.79877
ENSMUSG00000029757	0.00178548	0.0201925	Dync1i1																																		0	0	2.41993	0	0	0	4.02018	3.68197	5.59388	5.07795	0	6.31838	4.88319
ENSMUSG00000058331	0.00179068	0.0202396	Zfp85																																		3.88669	6.97626	5.44051	4.30393	5.21287	7.48575	7.5071	6.37386	7.15879	7.08706	6.64906	7.266	6.79865
ENSMUSG00000034765	0.00179716	0.0203011	Dusp5																																		11.2781	10.9184	10.9248	10.8445	11.5947	10.7555	10.3636	11.1944	11.9516	11.3978	11.6977	11.4787	11.024
ENSMUSG00000032305	0.00180069	0.0203154	Fam219b																																		11.2013	11.005	10.9701	10.8131	10.5723	10.774	11.0848	11.0414	11.2378	11.0432	11.2367	11.1582	11.1395
ENSMUSG00000038542	0.00180155	0.0203154	Pcid2																																		11.0475	10.6829	10.8637	10.6069	10.3292	10.9115	11.1764	10.9867	10.9752	11.1382	11.0165	10.8504	10.9217
ENSMUSG00000046861	0.00180157	0.0203154	Hectd3																																		10.8901	10.8441	10.9069	11.0681	10.8903	10.6809	10.5943	10.854	10.5011	10.5973	10.7517	10.9747	10.7042
ENSMUSG00000106319	0.00180259	0.0203154	Gm42601																																		5.09167	3.71635	5.0245	5.51716	5.28682	0	3.43985	3.20057	3.09889	4.27175	4.09484	2.2487	2.57494
ENSMUSG00000023328	0.0018105	0.0203928	Ache																																		9.45072	9.61046	9.88458	9.53064	9.67827	9.49193	9.6517	8.7103	8.903	9.28037	9.01855	9.00608	9.5091
ENSMUSG00000025421	0.00181403	0.0204209	Hdhd2																																		11.1047	11.123	11.0683	11.0015	11.0764	11.2161	11.1919	11.3659	11.4272	11.5637	11.2591	11.2111	11.4784
ENSMUSG00000091639	0.00182132	0.0204912	Gm3756																																		4.7899	5.41403	5.57828	4.96401	5.21287	5.47727	5.09328	5.22551	5.16993	5.2704	5.01024	4.91084	4.88319
ENSMUSG00000105296	0.00182363	0.0205053	Gm19708																																		5.37346	5.5538	3.69672	4.58009	3.8733	6.39307	5.01553	5.2602	6.0503	5.07795	5.64984	5.8636	5.66063
ENSMUSG00000026110	0.00182998	0.0205649	Mgat4a																																		14.016	13.977	13.7591	14.0238	13.7101	13.941	13.9616	13.911	13.7338	13.5357	14.0068	13.9651	13.8411
ENSMUSG00000025921	0.00183323	0.0205896	Rdh10																																		8.83906	8.94242	8.89931	9.03907	9.59338	9.00405	9.89095	9.59768	9.47262	9.78482	9.6903	9.85341	9.29519
ENSMUSG00000061411	0.00183489	0.0205965	Nol4l																																		8.9207	8.51645	8.81122	8.73133	7.73893	7.35799	8.13149	7.54467	7.83307	8.18571	7.84552	8.97414	9.00967
ENSMUSG00000058427	0.00184003	0.0206423	Cxcl2																																		9.61873	8.19636	9.24283	8.72779	9.73716	9.33789	7.45651	8.66248	9.55475	9.05575	8.47518	8.97145	8.48884
ENSMUSG00000071072	0.00184334	0.0206558	Ptges3																																		12.2805	12.1235	12.3091	12.188	12.6099	12.0568	12.207	12.116	12.2339	12.1035	12.1651	12.1424	12.1651
ENSMUSG00000076441	0.00184267	0.0206558	Ass1																																		4.34397	3.39805	5.40391	5.18668	5.05251	3.6017	3.93826	0	3.38675	2.76216	0	1.5242	2.84762
ENSMUSG00000003161	0.00185068	0.0207261	Sri																																		12.7432	12.7702	12.8402	12.7612	12.9418	12.7715	12.8974	12.858	12.8587	12.9459	12.4569	12.5306	12.6136
ENSMUSG00000068798	0.00185396	0.020751	Rap1a																																		12.5877	12.557	12.6589	12.5828	12.7427	12.5416	12.5672	12.7063	12.6841	12.5901	12.4627	12.4775	12.3204
ENSMUSG00000024480	0.00186096	0.0207714	Ap3s1																																		9.60687	9.82709	9.76521	9.78008	10.4708	9.43818	9.58765	9.88839	9.84177	10.0855	9.65518	9.40186	9.36737
ENSMUSG00000027187	0.00186109	0.0207714	Cat																																		12.8802	12.6078	12.645	12.9014	12.9076	13.0377	12.8381	12.831	12.581	12.8552	12.8809	12.7485	12.6544
ENSMUSG00000030087	0.00185988	0.0207714	Klf15																																		6.77468	6.24031	5.20553	5.70175	4.77264	6.64742	7.32569	7.1963	6.77853	7.03499	7.50576	6.099	5.88904
ENSMUSG00000078794	0.00185987	0.0207714	Dact3																																		7.65417	7.52379	7.64443	7.55857	6.40734	7.46109	8.0014	7.08462	7.29538	7.54732	7.90369	7.91947	8.32563
ENSMUSG00000097622	0.00185935	0.0207714	A330033J07Rik																																		3.47426	3.39805	2.09207	3.37518	2.29318	0	1.88238	2.21457	4.1721	2.27979	2.51891	1.93146	4.88319
ENSMUSG00000030527	0.00187622	0.0209164	Crtc3																																		8.73083	8.90897	9.248	8.11953	8.29052	8.51405	8.67103	8.91462	8.62048	8.49417	8.87473	8.37167	8.96384
ENSMUSG00000046792	0.00187579	0.0209164	Zfp787																																		9.68308	9.72284	9.7194	9.71182	9.75681	9.55738	9.53114	9.58918	9.84918	9.60004	10.3149	9.93449	10.1922
ENSMUSG00000004044	0.00187985	0.0209374	Cavin1																																		5.90312	6.06448	6.02645	4.91503	6.42383	0	2.86181	4.99784	4.09434	2.54104	2.25858	4.66628	5.79554
ENSMUSG00000069309	0.00188024	0.0209374	H2ac22																																		0	0	0	0	0	1.59715	2.45366	2.21457	0	1.96053	1.53237	0.954672	1.16325
ENSMUSG00000035722	0.00188689	0.0209764	Abca7																																		8.55507	9.11936	9.06671	9.41871	8.11893	8.68709	8.60951	8.29536	8.40389	7.89572	8.71822	7.91947	8.69277
ENSMUSG00000078517	0.00188492	0.0209764	Emc1																																		11.7932	11.7152	11.8053	11.8776	11.8855	11.8932	11.6021	11.844	11.2305	11.4633	11.769	11.7092	11.7971
ENSMUSG00000097242	0.00188697	0.0209764	ENSMUSG00000097242																																		6.75025	7.06305	5.90074	6.61302	7.03034	5.54142	6.44258	4.72737	5.24383	5.40779	5.72919	6.15705	6.05961
ENSMUSG00000035805	0.0019017	0.0211282	Mlc1																																		7.28043	8.31113	7.01534	6.61302	7.81589	6.78627	7.64259	6.88796	8.4823	7.88399	8.27817	8.55557	9.46928
ENSMUSG00000038178	0.00190841	0.0211907	Slc43a2																																		11.4117	11.2848	11.5186	11.5708	11.2915	10.9876	11.0499	11.5254	11.3073	11.1681	11.7042	11.2583	11.76
ENSMUSG00000079484	0.00191913	0.0212977	Phyhd1																																		8.65717	8.65639	8.35952	8.58245	8.53013	8.86056	8.75118	8.86478	9.23512	8.95566	8.82141	8.79986	8.70138
ENSMUSG00000036606	0.00192127	0.0213092	Plxnb2																																		13.6207	13.4897	13.5293	13.5474	13.1555	13.4522	12.9375	13.0272	12.7294	12.7466	13.3215	13.5378	13.4473
ENSMUSG00000076619	0.00192234	0.0213092	Ighj3																																		2.70411	2.82213	2.41993	2.85811	0.982102	2.01371	2.45366	0.93384	2.93011	2.54104	2.25858	2.91972	3.4485
ENSMUSG00000019872	0.00192711	0.0213499	Smpdl3a																																		11.0779	10.9126	10.7176	11.1312	10.9871	10.9047	10.3656	10.909	11.1896	10.6979	10.8948	10.5979	10.5252
ENSMUSG00000069713	0.00193089	0.0213796	4933406P04Rik																																		6.52392	6.53836	5.11786	5.83935	6.63676	6.06237	5.13065	5.5112	4.09434	5.56294	6.03008	5.49482	5.51179
ENSMUSG00000020346	0.00193902	0.0214333	Mgat1																																		13.8391	13.9186	13.8413	13.9759	13.8438	14.0809	14.0167	13.9597	13.8215	13.9084	13.9668	13.8554	13.8492
ENSMUSG00000040146	0.00193765	0.0214333	Rgl3																																		8.63398	8.98503	8.87277	8.57853	8.61871	8.24219	8.89654	8.68499	7.86854	8.09707	8.36355	8.38387	9.25478
ENSMUSG00000087185	0.00193875	0.0214333	Gm13872																																		3.21332	3.61785	3.27842	4.05543	2.29318	2.33655	2.67212	4.57039	3.09889	0	2.25858	3.91381	4.82128
ENSMUSG00000041164	0.0019485	0.0215138	Zmiz2																																		9.07624	8.58974	9.01304	8.58637	8.26788	7.88236	8.49241	8.27854	8.82389	8.2094	8.49802	8.91649	9.6178
ENSMUSG00000072618	0.00194756	0.0215138	Gm10384																																		8.2928	8.16182	7.8283	7.60563	6.89502	9.17809	9.20094	8.34871	8.92282	8.77062	8.29131	9.26557	8.63995
ENSMUSG00000054459	0.00194968	0.0215147	Vsnl1																																		4.05574	3.39805	0	0	0	5.18767	4.09769	5.67439	5.09205	2.27979	4.82999	0.954672	4.09719
ENSMUSG00000034947	0.00195499	0.0215611	Tmem106a																																		11.0043	10.8697	11.12	11.3496	11.2814	10.7963	11.131	10.8547	11.0277	10.9514	10.8489	10.9733	11.024
ENSMUSG00000097120	0.00196604	0.0216707	Gm26887																																		5.68842	6.39701	5.36636	5.58135	5.00948	4.60245	5.59894	5.53971	5.62186	6.47128	6.00904	4.71862	6.05961
ENSMUSG00000087362	0.00197462	0.0217429	Gm13710																																		6.79871	5.86421	6.36789	6.01231	5.94184	7.05153	7.30949	8.06466	8.58893	5.44018	7.32174	8.83288	6.47594
ENSMUSG00000096935	0.00197481	0.0217429	1700113A16Rik																																		7.23713	7.418	7.67547	7.48498	7.56408	7.70466	7.63611	8.08898	8.10995	7.26035	8.08053	7.32628	7.87828
ENSMUSG00000043668	0.00197635	0.0217477	Tox3																																		0	0	0	0	0	0	0	0	4.24588	0	0	0	3.74375
ENSMUSG00000033004	0.00198536	0.0218345	Mycbp2																																		10.6153	10.4023	10.2635	10.3513	9.96824	10.7781	10.4975	10.3148	10.2786	10.0505	10.496	10.5518	10.6584
ENSMUSG00000025169	0.00199986	0.0219569	Ogfod3																																		9.65703	9.59598	9.65662	9.60972	9.67138	9.90849	10.0197	9.58918	9.6698	9.60362	9.66362	9.94551	9.82127
ENSMUSG00000031467	0.00199971	0.0219569	Agpat5																																		10.5732	10.7367	10.8738	10.479	10.7289	10.8424	10.7755	10.7722	10.8238	11.218	10.6398	10.808	10.8834
ENSMUSG00000058254	0.00199846	0.0219569	Tspan7																																		13.2386	13.2536	13.3733	13.1415	13.264	13.5647	13.3004	13.5602	13.6264	13.5659	13.405	13.3326	13.6619
ENSMUSG00000036745	0.00200818	0.0220359	Ttll7																																		2.70411	5.75258	4.1142	3.51321	3.42672	4.10464	3.43985	4.11989	4.73014	4.85582	4.92293	4.55553	4.99957
ENSMUSG00000050619	0.00202065	0.0221603	Zscan29																																		11.3093	11.2107	11.4423	11.6482	11.4978	11.2638	11.1714	11.3709	11.0556	11.4736	11.284	11.8331	11.0453
ENSMUSG00000027395	0.00202718	0.0222194	Polr1b																																		9.87752	9.68988	9.59504	9.68651	9.52245	9.58237	9.41859	9.64766	8.5494	9.57838	9.33412	9.46259	8.82877
ENSMUSG00000038502	0.00202942	0.0222316	Ptov1																																		11.7797	12.148	12.0585	12.1305	12.1364	12.0766	11.9933	12.0401	12.0352	12.0521	12.0925	12.2452	12.4539
ENSMUSG00000031299	0.00203078	0.022234	Pdha1																																		11.8443	11.8714	11.8524	12.1515	12.0481	11.8519	11.5384	11.7033	11.4097	11.4224	11.5194	11.7384	11.6613
ENSMUSG00000038400	0.00203375	0.022254	Pmepa1																																		13.0227	13.2111	12.8269	12.9221	12.5499	13.0909	13.4081	12.7586	12.8715	12.6508	13.1036	13.1747	13.6669
ENSMUSG00000018707	0.00204238	0.0223236	Dync1h1																																		9.99786	10.4243	10.4757	10.2914	9.80951	10.3835	9.79966	9.80275	10.342	9.59105	9.6903	10.0308	11.1001
ENSMUSG00000035595	0.00204168	0.0223236	Fam174c																																		8.51937	8.27118	8.38322	8.09775	8.8859	7.86992	7.98109	8.09379	8.67157	8.33961	8.08053	7.58076	8.2096
ENSMUSG00000039205	0.00204586	0.0223289	Ciz1																																		9.64713	10.1937	10.1382	10.4577	9.96824	10.0168	9.28619	9.43074	9.6698	9.28929	9.10042	10.6375	10.7212
ENSMUSG00000040242	0.0020463	0.0223289	Fgfr1op2																																		12.1637	12.1794	12.1449	12.1	12.2595	11.949	11.8696	12.0332	11.929	12.1963	11.9888	12.1884	12.0555
ENSMUSG00000087221	0.00204545	0.0223289	BC037032																																		9.12931	9.31477	9.48983	9.47681	9.30833	9.71867	9.69131	9.54942	9.63933	9.58925	9.57868	9.50605	9.45406
ENSMUSG00000015970	0.00205076	0.022335	Chdh																																		4.88275	4.66039	4.57563	4.58009	5.42424	4.4097	5.20259	3.57583	5.13152	4.90306	3.38723	4.30471	5.94817
ENSMUSG00000020841	0.00205142	0.022335	Cpd																																		10.1457	10.1819	9.95742	10.4066	9.80007	9.58237	9.43361	9.72419	9.09241	8.90144	9.57511	9.85488	9.34003
ENSMUSG00000030780	0.00205092	0.022335	Rusf1																																		10.4325	10.2359	10.2622	10.6673	9.95554	10.0694	10.2074	10.3585	10.1867	10.2441	10.0866	10.4825	10.5142
ENSMUSG00000031878	0.00204898	0.022335	Nae1																																		10.8381	10.9216	11.1645	10.9853	10.952	10.7521	10.9761	11.1059	10.8784	11.1724	11.074	10.7667	10.8815
ENSMUSG00000031924	0.00205269	0.0223364	Cyb5b																																		11.788	11.9306	11.8583	11.9816	11.8558	11.6494	11.7546	11.7677	11.6592	11.7907	11.7604	11.8331	11.7615
ENSMUSG00000039693	0.00205454	0.0223442	Msantd3																																		0	0	0	0	0	0	0	0	1.9403	0	0	0	2.57494
ENSMUSG00000049969	0.00205618	0.0223496	Plekhf2																																		12.425	12.712	12.7142	12.4564	12.4676	12.3908	12.4444	12.4478	12.5467	12.4512	12.7187	12.4042	12.4725
ENSMUSG00000082454	0.00205861	0.0223635	Gm12183																																		9.90268	9.64682	9.82353	10.0161	10.3606	9.37357	9.33102	9.56164	9.9752	9.53028	10.0778	9.80279	9.52132
ENSMUSG00000000766	0.00206421	0.022408	Oprm1																																		3.97369	4.50373	5.47621	3.75503	4.42507	0	2.45366	2.69201	3.24999	3.65171	2.51891	4.61197	3.27461
ENSMUSG00000034024	0.00206499	0.022408	Cct2																																		12.0222	11.7549	11.8713	11.8005	12.1473	11.766	11.7824	11.8976	12.1314	11.9837	11.7819	11.6686	11.6176
ENSMUSG00000032220	0.00206743	0.022422	Myo1e																																		10.0133	10.0735	10.1172	10.2672	9.9933	10.1591	9.6613	9.70701	10.0722	10.182	9.53886	10.312	10.0135
ENSMUSG00000087338	0.00208845	0.0226374	Scpep1os																																		9.58286	9.61206	9.77599	9.95532	9.7842	9.50204	9.44478	9.51931	9.58528	9.44904	9.52596	9.61016	9.5091
ENSMUSG00000046675	0.00209102	0.0226527	Tmem251																																		11.4482	11.1061	11.1976	11.2501	11.6177	10.7622	10.7044	11.3624	11.9227	11.6459	11.2802	11.6044	11.0257
ENSMUSG00000006418	0.00209487	0.0226753	Rnf114																																		13.4233	13.2877	13.3323	13.5407	13.3784	13.3851	13.3823	13.4404	13.3602	13.5844	13.3868	13.4025	13.2337
ENSMUSG00000091017	0.00209542	0.0226753	Fam71a																																		5.13006	6.17252	6.22834	5.58135	4.48913	5.74583	5.97262	6.49529	4.87669	6.23322	7.16884	4.71862	7.03518
ENSMUSG00000096472	0.00209854	0.0226965	Cdkn2d																																		9.58459	10.0238	9.6449	9.52249	9.89328	8.88857	9.41859	9.37051	10.1523	9.72198	9.40632	9.20494	9.39685
ENSMUSG00000003198	0.00210326	0.0227099	Zfp959																																		9.82876	9.56327	9.64294	9.87597	10.3149	9.41483	10.0035	9.85332	10.0671	9.73509	10.1966	10.2545	9.4153
ENSMUSG00000099041	0.00210248	0.0227099	Gm28035																																		0.940675	0	2.41993	0	2.29318	1.59715	2.45366	1.49606	0.960476	1.54993	2.51891	0.954672	1.79877
ENSMUSG00000105870	0.00210104	0.0227099	7330423F06Rik																																		5.52519	5.32318	5.07193	5.22736	5.79751	5.71834	5.4294	4.51403	4.78066	5.07795	4.01264	4.99813	5.15823
ENSMUSG00000030583	0.00210713	0.0227392	Sipa1l3																																		6.7128	7.20552	7.46951	6.79997	6.40734	5.99524	6.61066	6.78454	6.67549	6.72898	6.83991	7.68967	7.84756
ENSMUSG00000038369	0.00211316	0.0227916	Ncoa6																																		8.42604	8.54018	8.7542	8.57459	7.95281	7.77305	7.95007	8.27006	8.06988	8.03479	8.92616	8.96875	9.04395
ENSMUSG00000074579	0.00211849	0.0228365	Lekr1																																		6.64815	6.41179	6.14208	4.86433	6.66477	7.63287	7.29311	7.09427	6.68878	6.85447	7.0605	7.16588	6.53499
ENSMUSG00000097664	0.0021221	0.0228628	ENSMUSG00000097664																																		8.08869	8.11293	8.23482	7.90429	8.34779	7.24695	7.41168	7.83085	7.67511	7.99718	7.66895	7.88553	7.79215
ENSMUSG00000020681	0.0021251	0.0228699	Ace																																		0	0	0	1.02983	0	0	0	0.93384	0	0	0	0	0
ENSMUSG00000051890	0.00212476	0.0228699	Klhdc1																																		8.28432	8.1309	8.22437	7.52633	8.02481	7.15767	7.01203	6.74835	7.74038	7.18589	8.03441	7.72847	7.90837
ENSMUSG00000001785	0.00213388	0.0228946	Pwp1																																		11.2701	10.9478	11.0944	11.295	10.905	10.8167	10.9298	11.1095	10.8283	11.1675	11.1047	11.26	10.9572
ENSMUSG00000022490	0.00213441	0.0228946	Ppp1r1a																																		4.88275	2.98905	4.36328	2.85811	5.57943	4.97186	3.55426	4.19351	4.87669	5.67607	5.41404	5.55363	6.00496
ENSMUSG00000030806	0.00212961	0.0228946	Stx1b																																		4.96998	5.01023	3.27842	4.05543	3.8733	7.33102	3.66026	2.21457	7.62068	6.19577	5.56586	4.81793	6.39325
ENSMUSG00000032382	0.0021329	0.0228946	Snx1																																		12.6308	12.7232	12.7043	12.5629	12.5974	12.5572	12.6563	12.7077	12.5885	12.6646	12.5016	12.6356	12.6718
ENSMUSG00000036894	0.00213197	0.0228946	Rap2b																																		8.76477	8.00989	8.64866	8.41642	8.41117	8.22276	8.50669	8.14573	8.89442	8.07145	8.75344	8.24356	8.10955
ENSMUSG00000057835	0.00212984	0.0228946	Zfp119a																																		8.29703	8.44643	8.26575	8.01882	8.09339	8.64756	9.06281	9.01703	9.31871	9.16154	9.25812	8.76916	8.61736
ENSMUSG00000029484	0.00214362	0.0229787	Anxa3																																		15.0108	14.8715	15.1293	15.212	15.387	15.2281	15.247	14.9854	15.0378	15.2309	14.8684	14.7591	14.7094
ENSMUSG00000031781	0.0021446	0.0229787	Ciapin1																																		10.7744	11.1359	10.7026	10.9516	10.6186	11.0281	11.0704	11.103	11.2271	10.7456	11.125	10.8526	11.0754
ENSMUSG00000027746	0.00215808	0.0231105	Ufm1																																		10.5957	10.8691	10.9879	10.6589	10.7722	10.7178	10.646	11.0332	10.5281	10.7927	10.6969	10.4558	10.405
ENSMUSG00000020635	0.0021721	0.0232359	Fkbp1b																																		7.48678	7.51697	7.4427	7.59789	7.01954	1.00915	7.31762	6.6207	7.04971	6.47128	6.33073	6.30132	7.02148
ENSMUSG00000030096	0.00217692	0.0232359	Slc6a6																																		11.9205	11.7956	11.843	12.0692	12.021	11.8224	11.5803	11.4509	11.6259	11.479	11.4523	11.5558	11.5725
ENSMUSG00000030554	0.00217601	0.0232359	Synm																																		0	0.90106	2.68691	0	0	0	0	0	3.83221	0	0	3.91381	3.27461
ENSMUSG00000033813	0.00217576	0.0232359	Tcea1																																		10.9952	11.0086	10.974	11.0842	11.1439	11.0991	11.0302	10.9454	10.8432	10.9252	10.8266	10.8468	10.8205
ENSMUSG00000052572	0.00217646	0.0232359	Dlg2																																		0	2.98905	3.10686	0	1.56105	3.71729	4.60204	0	5.44519	4.34201	1.53237	1.5242	1.16325
ENSMUSG00000063297	0.00217349	0.0232359	Luzp2																																		1.91007	6.00726	3.92051	3.37518	3.28955	4.26522	5.16706	4.77612	4.44698	3.85761	5.67677	5.1583	6.28274
ENSMUSG00000029326	0.00217977	0.0232536	Enoph1																																		11.6773	11.5861	11.6655	11.5256	11.7486	11.6353	11.6244	11.6014	11.6743	11.848	11.7054	11.483	11.486
ENSMUSG00000036686	0.00218179	0.0232625	Cc2d1a																																		8.55154	8.71713	8.75783	8.47251	8.53393	8.0571	8.65509	7.81927	8.3081	8.18093	7.82158	8.51545	9.08405
ENSMUSG00000037548	0.00218319	0.0232648	H2-DMb2																																		9.30944	9.48684	8.9026	9.39658	9.25636	8.29896	9.3706	9.18439	9.04927	8.59472	8.91771	8.25689	9.38084
ENSMUSG00000020437	0.00218453	0.0232664	Myo1g																																		10.6212	10.994	11.2043	11.0008	10.9682	10.6098	9.47596	10.3024	9.93254	9.96538	10.4332	10.6868	10.6606
ENSMUSG00000026829	0.00219625	0.0233785	Gbgt1																																		9.04644	9.18318	8.20854	8.72424	8.96123	8.8793	9.01616	8.72279	8.85075	9.50562	9.22656	9.11016	9.25185
ENSMUSG00000032336	0.00220081	0.0234142	Nptn																																		13.2188	13.5019	13.3184	13.5329	13.3086	13.4897	13.459	13.1578	13.4955	13.6359	13.109	13.0006	13.1166
ENSMUSG00000034640	0.0022074	0.0234716	Tiparp																																		12.01	11.4527	11.9472	11.8555	11.8036	11.7239	11.4794	12.0785	11.9283	12.0166	11.9302	11.9927	11.4909
ENSMUSG00000022180	0.00220883	0.0234741	Slc7a8																																		14.0921	14.198	13.9919	14.391	14.0784	14.1596	14.0011	13.843	13.9421	13.8205	14.1501	14.3188	14.4285
ENSMUSG00000031138	0.00222079	0.0235627	F9																																		9.25403	9.62321	9.5434	9.33508	9.84971	8.52599	9.58092	9.20457	8.76237	9.31353	9.24468	9.31952	9.17967
ENSMUSG00000039849	0.00222052	0.0235627	Pcif1																																		11.6627	11.7765	11.4557	11.9421	11.6105	12.0931	11.6986	11.6236	11.2608	11.447	11.475	11.6468	12.0809
ENSMUSG00000098104	0.0022184	0.0235627	Gm6085																																		6.50944	6.02659	6.38677	6.41589	6.28636	7.01811	6.30228	6.50978	6.80318	6.76779	6.05082	6.67693	6.716
ENSMUSG00000064264	0.00222276	0.0235709	Zfp428																																		5.05224	5.90655	5.76303	4.96401	3.8733	6.87607	5.79784	5.15354	6.45988	5.07795	5.77976	6.2489	6.47594
ENSMUSG00000028970	0.00222878	0.0236219	Abcb1b																																		10.2637	10.1809	10.134	10.5246	10.4306	10.0571	9.33303	9.50853	9.50303	9.42294	9.69525	9.92338	9.74829
ENSMUSG00000052748	0.0022314	0.0236369	Swt1																																		10.4344	10.4078	10.6932	10.6746	10.5358	10.5555	10.6042	10.5976	10.1984	10.5237	10.4053	10.611	10.2594
ENSMUSG00000045752	0.00223345	0.0236458	Tssc4																																		10.4161	10.656	10.6113	10.1583	10.5769	10.9615	10.6959	10.5546	10.8979	10.7879	10.5981	10.2862	10.7526
ENSMUSG00000091754	0.00224061	0.0237087	Gm3636																																		6.40374	5.70539	5.51104	5.75837	5.42424	5.7728	5.3991	6.13313	5.8281	5.2704	5.92165	5.63759	6.35006
ENSMUSG00000035596	0.00224478	0.0237401	Mboat7																																		11.953	12.0419	12.0385	12.1786	12.163	11.9233	11.7083	11.9316	11.8528	11.928	11.9972	11.923	11.9889
ENSMUSG00000038587	0.0022505	0.0237877	Akap12																																		4.92703	4.19761	5.54505	5.01138	5.13492	5.10518	5.62535	6.07587	4.56699	4.99316	6.57939	6.35191	6.83043
ENSMUSG00000087593	0.0022531	0.0238023	Gm16174																																		3.21332	2.98905	1.66709	2.85811	2.96853	0	0.92266	1.49606	1.53202	0.973808	1.53237	0.954672	1.16325
ENSMUSG00000038250	0.00225793	0.0238404	Usp38																																		11.0444	11.1942	11.1658	11.3117	11.428	10.9673	11.3369	11.2445	10.9093	11.1221	11.5175	11.3601	11.0504
ENSMUSG00000014602	0.00226351	0.0238865	Kif1a																																		5.88078	5.82059	7.02742	2.85811	5.98691	5.54142	6.18286	6.25851	5.24383	6.09764	6.46041	6.35191	7.72612
ENSMUSG00000041130	0.0022713	0.0239558	Zfp598																																		8.44138	8.27523	9.01607	8.70995	9.05416	7.77972	8.32925	8.02487	7.94806	8.04009	8.23804	8.38387	8.66219
ENSMUSG00000066861	0.00227267	0.0239573	Oas1g																																		3.58894	3.13864	5.79164	4.6416	2.55501	0	0.92266	0	4.92241	1.96053	1.53237	4.08307	3.27461
ENSMUSG00000026663	0.00227626	0.0239694	Atf6																																		11.4291	11.1541	11.0388	11.4324	11.1982	10.6191	10.7198	10.9198	10.4395	10.7153	10.9892	11.0119	10.7516
ENSMUSG00000028268	0.00227565	0.0239694	Gbp3																																		9.05644	9.01437	9.82699	10.2176	9.937	9.5535	8.73308	9.86323	9.25312	9.22799	9.71813	9.30676	8.94582
ENSMUSG00000038208	0.00228765	0.0240763	Pgap3																																		7.86799	8.25489	7.79336	7.87897	8.09339	7.72552	7.1907	7.31652	7.20577	7.90154	8.12522	7.60182	7.0622
ENSMUSG00000011831	0.00228975	0.0240855	Evi5																																		11.3414	10.719	11.0477	10.7621	10.8836	11.3564	11.4996	11.1569	10.8784	11.3937	11.3467	11.3493	10.9482
ENSMUSG00000030830	0.00230582	0.024232	Itgal																																		0	4.61004	6.45991	5.73034	3.28955	0	0	0	2.73892	0	0	0	2.84762
ENSMUSG00000035385	0.00230616	0.024232	Ccl2																																		14.0685	13.7059	13.6121	13.4035	13.1563	13.0821	13.4404	12.9797	13.9003	13.6878	13.1509	12.7723	12.9571
ENSMUSG00000040260	0.00230891	0.0242479	Daam2																																		1.50531	2.63334	2.41993	0	0	0	0	2.21457	0	3.27443	0	3.08833	1.16325
ENSMUSG00000032412	0.00231204	0.0242678	Atp1b3																																		13.5785	13.7591	13.8212	13.7942	13.8084	14.0956	13.9819	13.9733	14.1291	14.2553	13.8874	13.8594	13.9374
ENSMUSG00000022425	0.00231969	0.024335	Enpp2																																		6.18419	9.01195	8.83203	6.53413	0	0	5.57203	2.88215	8.41192	6.19577	7.51325	8.40399	8.53779
ENSMUSG00000025278	0.00233735	0.0245071	Flnb																																		9.18734	9.18102	9.15195	9.40103	8.75196	8.99835	9.39767	8.81023	8.53476	8.81143	9.26479	9.44716	9.78321
ENSMUSG00000026103	0.00234331	0.0245564	Gls																																		10.8711	10.2798	11.1424	10.6279	11.3138	9.19813	10.0747	9.36255	9.19377	10.3523	10.1053	10.8737	9.51888
ENSMUSG00000033319	0.00234648	0.0245648	Fem1c																																		11.0318	10.8651	10.9646	11.4395	10.5621	11.3559	11.0339	11.1552	11.1642	10.7997	11.3618	11.0099	10.8947
ENSMUSG00000098230	0.00234662	0.0245648	1700095B10Rik																																		0	1.45147	1.06203	0	0	2.01371	1.48089	1.49606	0	0	0	2.72875	3.74375
ENSMUSG00000056268	0.0023512	0.0245996	Dennd1b																																		10.8207	10.4451	10.4624	10.422	10.6186	10.6924	10.5976	10.4287	10.0414	10.2623	10.9407	10.5599	10.2433
ENSMUSG00000047888	0.00235903	0.0246683	Tnrc6b																																		9.62882	9.68228	9.5455	9.80885	9.58425	10.3186	9.61097	9.82175	9.82079	9.48442	10.0753	9.91499	10.1598
ENSMUSG00000030055	0.00237657	0.0248384	Rab43																																		12.1576	12.1199	12.2883	12.3888	12.3251	11.8782	11.595	11.9523	11.1535	11.5452	11.606	11.8888	11.7548
ENSMUSG00000046947	0.00237854	0.0248457	Adck2																																		10.7562	10.9171	10.9392	10.9294	10.7114	11.1176	11.0716	11.1166	10.9255	11.0024	11.1347	10.789	11.1607
ENSMUSG00000023175	0.00238363	0.0248857	Bsg																																		14.293	14.429	14.4163	14.3625	14.3451	14.284	14.3068	14.2671	14.5889	14.5669	14.3161	14.3092	14.5158
ENSMUSG00000010086	0.00239412	0.0249818	Rnf112																																		0	1.84892	0	0	0	4.71799	0	1.49606	0	2.76216	0	0	2.23844
ENSMUSG00000024268	0.00240429	0.0250745	Celf4																																		8.18754	7.53733	6.80687	6.24808	7.68525	7.24695	7.03191	8.47957	8.13928	7.33116	7.66222	8.326	8.80098
ENSMUSG00000029466	0.00241731	0.0251969	Anapc7																																		11.0644	10.8407	10.8519	11.1445	11.3423	11.0769	11.2193	10.9387	11.1731	11.2651	11.1683	11.1974	11.2712
ENSMUSG00000083892	0.00241925	0.0252038	Gm1848																																		5.27413	5.52691	5.0245	4.6416	4.91935	5.57245	5.54461	4.99784	5.41352	6.53265	5.05199	4.95515	5.76298
ENSMUSG00000037552	0.00242161	0.0252149	Plekhg2																																		7.5088	6.65471	6.84832	7.05859	6.82227	7.20795	7.07088	6.52412	7.40412	5.64861	7.09087	7.51569	7.8082
ENSMUSG00000030970	0.00243684	0.02536	Ctbp2																																		11.1729	11.1337	11.0026	11.0183	11.0959	11.1024	10.7989	11.0831	11.106	10.4168	11.0809	11.1991	11.1179
ENSMUSG00000019188	0.00243859	0.0253647	H13																																		12.3508	12.6072	12.5044	12.6083	12.3611	12.3936	12.5272	12.3018	12.466	12.5609	12.1772	12.1744	12.5581
ENSMUSG00000051579	0.00244495	0.0254174	Tceal8																																		10.0749	10.0885	10.0101	10.1197	10.6868	10.3232	10.4622	10.2814	10.7559	10.3244	9.93028	10.1642	10.1567
ENSMUSG00000034707	0.00244921	0.0254481	Gns																																		14.9258	15.0117	15.0406	15.1054	14.7206	15.0663	14.691	14.7478	14.5271	14.7829	14.8209	15.0096	15.0931
ENSMUSG00000034667	0.00245806	0.025513	Xpot																																		11.8301	11.7836	11.7279	11.9644	11.7239	11.2447	11.4839	11.6783	11.343	11.5189	11.6247	11.623	11.6924
ENSMUSG00000075010	0.00245749	0.025513	AW112010																																		10.0133	10.0238	10.1058	10.3432	9.99881	10.0613	10.0098	10.1775	10.4802	10.0596	9.73424	9.22543	9.89073
ENSMUSG00000041481	0.00246003	0.0255198	Serpina3g																																		0	1.45147	1.06203	5.26694	0	0	0	0	0	0.973808	0	0	0
ENSMUSG00000085327	0.00247471	0.0256449	Gm16104																																		5.88078	6.1374	5.47621	6.22817	5.00948	5.7728	5.51666	5.32716	6.11079	5.07795	5.50704	5.23218	6.41437
ENSMUSG00000097368	0.00247428	0.0256449	Gm10390																																		6.7001	6.42641	6.59592	6.32508	6.44012	7.18805	6.26916	6.37386	5.96548	6.94755	5.87589	6.7416	6.92176
ENSMUSG00000074896	0.0024768	0.025653	Ifit3																																		8.548	7.59672	9.4044	8.83699	8.27698	8.13712	7.69964	7.50184	8.25994	8.07661	7.51325	7.91387	7.0622
ENSMUSG00000052459	0.00249538	0.0258318	Atp6v1a																																		12.2975	12.2164	12.2109	12.4072	12.3866	12.4231	12.5125	12.446	12.4854	12.5779	12.5427	12.2505	12.1541
ENSMUSG00000001833	0.00250563	0.0259241	Septin7																																		13.416	13.3841	13.4208	13.4715	13.3916	13.4612	13.3583	13.3038	13.3027	13.4722	13.1076	13.3222	13.1136
ENSMUSG00000041747	0.00253168	0.0261677	Utp15																																		10.6782	10.8034	10.8425	11.047	10.3808	11.0572	10.771	10.8695	10.844	11.1401	11.0752	11.0803	10.7702
ENSMUSG00000060568	0.00253184	0.0261677	Fam78b																																		0	0	2.09207	3.86226	0	0	0	0	0	0	0	0	0
ENSMUSG00000055725	0.00253705	0.0262077	Paqr3																																		10.7469	10.2452	10.0492	10.3502	9.90065	9.92662	9.745	10.3312	9.81019	10.0544	10.5016	10.1582	10.0358
ENSMUSG00000024856	0.00254245	0.0262496	Cdk2ap2																																		12.8044	13.0163	12.9922	12.6684	12.953	13.0611	13.0819	12.8824	13.1233	13.0038	12.6803	12.4285	12.7473
ENSMUSG00000001542	0.002548	0.0262745	Ell2																																		9.34659	9.03599	9.07837	9.58645	9.08039	8.06803	8.21213	9.08874	7.99161	8.42706	8.39228	8.99286	8.28607
ENSMUSG00000016024	0.00254827	0.0262745	Lbp																																		0	0	2.91211	0	0	0	0	0	0	0	0	0	0
ENSMUSG00000036995	0.00254889	0.0262745	Asap3																																		10.5055	10.5423	10.4866	10.7074	10.3281	9.57473	10.0222	9.56511	9.43565	9.32659	9.60522	10.0978	10.4921
ENSMUSG00000016386	0.00255464	0.0262793	Mpped2																																		0	0.90106	1.06203	0	2.29318	3.18616	3.02943	0	2.25816	4.40901	2.51891	0	4.09719
ENSMUSG00000018572	0.00255133	0.0262793	Phf23																																		11.7992	11.5589	11.7256	11.7042	11.8709	11.7781	11.7498	11.7624	11.858	11.6584	11.8731	11.9153	11.8324
ENSMUSG00000020196	0.00255473	0.0262793	Cabin1																																		11.5032	11.5048	11.705	11.8567	11.5353	11.7428	11.4635	11.0855	11.1666	11.4137	11.2954	11.4082	11.7774
ENSMUSG00000030894	0.00255315	0.0262793	Tpp1																																		14.3907	14.3807	14.3536	14.6479	14.4113	14.3809	14.3148	14.5226	14.2966	14.4511	14.4521	14.6401	14.48
ENSMUSG00000059796	0.00255734	0.0262923	Eif4a1																																		12.8316	12.8054	12.8803	13.0985	13.4891	12.8173	12.8015	12.8371	13.2221	12.9757	12.8496	12.9193	12.804
ENSMUSG00000048022	0.00255877	0.0262933	Tmem229a																																		6.41932	7.20552	8.2296	6.75893	7.05171	4.8756	2.86181	4.33038	4.62345	5.83069	6.11132	6.90862	6.59172
ENSMUSG00000005686	0.00256864	0.0263531	Ampd3																																		10.7782	10.4478	10.6371	10.792	10.6124	9.97243	10.1368	10.1279	10.0389	9.35448	10.5213	10.4236	10.0959
ENSMUSG00000044338	0.00256711	0.0263531	Aplnr																																		0	5.04855	4.92469	0	0	0	0	0	3.92498	0	0	0	1.16325
ENSMUSG00000101188	0.00256741	0.0263531	Eif4a-ps4																																		10.9212	10.9338	10.8646	11.2107	11.6804	10.8809	10.9298	10.9158	11.334	11.119	11.0125	10.8881	10.8264
ENSMUSG00000073482	0.00257111	0.0263647	Gm10517																																		0	1.84892	2.68691	1.02983	0.982102	0	0	0	0	0	0	0	1.16325
ENSMUSG00000037415	0.00257615	0.0264025	Ranbp10																																		10.2904	10.1948	10.8201	10.8436	10.4807	10.6088	10.6644	10.6203	10.4542	10.7808	10.207	10.8156	10.763
ENSMUSG00000010936	0.00258364	0.0264591	Vac14																																		10.8732	11.1574	11.141	11.0356	11.3472	11.0475	10.6912	10.4958	10.6856	10.9209	10.7869	11.4107	11.5137
ENSMUSG00000024392	0.00258438	0.0264591	Bag6																																		8.71513	8.69917	8.55579	8.28285	8.52632	8.7897	8.61281	8.29118	8.7996	8.25564	8.33846	8.31754	9.04056
ENSMUSG00000027852	0.00259759	0.0265665	Nras																																		12.9409	12.7463	12.8596	12.5946	12.7606	12.6918	13.0371	12.5773	12.5651	12.2898	12.6853	13.0367	12.8889
ENSMUSG00000101878	0.00259643	0.0265665	Gm8203																																		9.66358	9.62321	9.76341	9.64393	10.1289	9.74444	9.90987	9.70071	10.0543	9.90574	9.47315	9.19111	9.47934
ENSMUSG00000035356	0.00260732	0.0266522	Nfkbiz																																		15.9461	16.2047	16.4487	16.3279	16.0328	16.2103	15.4711	16.3063	16.0038	15.9799	16.1531	15.8701	16.0181
ENSMUSG00000016496	0.00261673	0.0267343	Cd274																																		9.95306	10.2656	10.4433	10.3787	10.0301	9.51807	8.86085	9.6095	9.67816	9.39429	9.82885	9.80582	9.91872
ENSMUSG00000028541	0.00261888	0.0267424	B4galt2																																		4.05574	5.47157	4.50826	0	3.42672	7.0625	5.62535	6.09521	5.98716	5.64861	5.72919	6.63669	6.68157
ENSMUSG00000027115	0.00262394	0.02678	Kif18a																																		6.46508	6.08306	5.79164	5.89092	3.66722	1.59715	4.70471	4.95614	3.24999	3.27443	4.24639	5.90936	4.82128
ENSMUSG00000026547	0.00262539	0.0267809	Tagln2																																		12.5415	12.8853	12.7449	13.4087	13.3181	11.5852	11.4358	11.8557	12.2378	12.4183	12.151	12.1802	12.1771
ENSMUSG00000020407	0.0026288	0.0268017	Upp1																																		0	0	0	0	0	0	0	0	0	0	5.38166	0	2.84762
ENSMUSG00000039901	0.00263027	0.0268027	Armh3																																		9.80967	9.91137	9.48546	9.87116	9.97104	9.70297	9.7953	9.91448	9.74648	10.2848	9.93587	10.1052	10.1345
ENSMUSG00000024960	0.0026364	0.0268512	Plcb3																																		10.7722	10.9573	11.2718	11.1518	10.9413	11.0034	10.4921	10.7879	10.2007	10.6708	10.4053	11.032	11.287
ENSMUSG00000063480	0.00264431	0.0269177	Snu13																																		11.2533	11.2154	11.1193	11.2264	11.5695	11.0762	11.1842	11.4368	11.7348	11.3807	11.3608	11.2338	11.0283
ENSMUSG00000021303	0.00264849	0.0269323	Gng4																																		0	4.12774	3.10686	0	0	0	4.09769	4.77612	7.16831	2.54104	4.96724	6.60923	1.79877
ENSMUSG00000024033	0.0026484	0.0269323	Rsph1																																		1.50531	0	0	0	0	0	0	0	0	0	0	0	0
ENSMUSG00000092405	0.00265588	0.0269934	Gm20402																																		8.02391	7.70264	8.00975	7.97767	7.91832	7.73926	7.90226	8.13175	7.74038	8.13714	8.14465	8.43951	8.18523
ENSMUSG00000055334	0.0026597	0.0270182	Snupn																																		9.48445	9.1939	9.0039	9.21123	9.3713	10.0196	9.28826	9.39021	9.82982	10.2578	9.5571	9.96731	9.34554
ENSMUSG00000040111	0.00266551	0.0270632	Gramd1b																																		7.3952	7.69057	7.70586	8.18296	6.91847	8.19311	7.92902	7.69167	8.16329	7.75473	8.41245	8.26571	8.20354
ENSMUSG00000030327	0.00266783	0.0270726	Necap1																																		10.4964	10.7607	10.5137	9.86634	9.80165	10.7021	10.9205	10.7968	11.0703	10.8191	11.091	10.5116	10.8758
ENSMUSG00000055553	0.00267063	0.027073	Kxd1																																		11.0681	11.0255	11.0094	10.9934	11.2208	11.0503	10.9946	11.119	11.4287	11.1419	11.0859	10.9767	11.0093
ENSMUSG00000074211	0.00266952	0.027073	Sdhaf1																																		9.47702	9.44256	9.23243	9.28054	8.62585	9.72731	9.70994	9.72108	10.2797	9.75776	9.41033	9.47024	9.90945
ENSMUSG00000004266	0.00270412	0.0273561	Ptpn6																																		14.9017	15.1244	14.8524	15.2292	14.9726	14.7897	14.5587	14.6502	14.7588	14.5903	14.6931	14.7033	14.8906
ENSMUSG00000021365	0.00270415	0.0273561	Nedd9																																		8.32625	5.94768	6.91487	6.51782	8.03558	4.60245	5.72643	6.63399	5.62186	4.75641	7.019	6.56703	4.99957
ENSMUSG00000052673	0.00270061	0.0273561	Gm9887																																		9.69593	10.07	9.79201	10.0716	10.2792	9.50405	9.53637	9.4849	9.47262	9.71538	9.54618	9.72496	9.83504
ENSMUSG00000104698	0.00270158	0.0273561	Gm42602																																		7.98255	7.01548	7.68313	8.0475	7.42362	4.8756	7.31762	6.6207	7.05998	7.10738	7.50576	7.266	6.89195
ENSMUSG00000093930	0.00270716	0.0273724	Hmgcs1																																		10.2376	10.5152	10.777	10.7394	10.7347	11.0735	10.4465	10.5984	10.1439	10.2566	10.5625	10.5013	10.4833
ENSMUSG00000032320	0.00273197	0.0275948	Rcn2																																		12.5048	12.6262	12.4821	12.6187	12.5	12.4871	12.4916	12.4196	12.4117	12.4619	12.1886	12.4312	12.4452
ENSMUSG00000035623	0.00273092	0.0275948	Rsf1																																		9.20543	9.1702	9.06671	9.05611	8.71226	9.52006	9.26325	9.33434	9.3629	9.10204	9.11773	9.70888	9.48933
ENSMUSG00000096458	0.00274364	0.0276983	Moap1																																		3.21332	3.27417	3.27842	3.0518	2.29318	4.01711	2.67212	4.33038	4.1721	4.12004	4.01264	3.82109	2.84762
ENSMUSG00000022658	0.00276372	0.0278866	Tagln3																																		6.03033	5.19239	4.7016	0	5.21287	5.94869	5.70182	5.64844	7.32121	6.87831	4.62396	6.30132	7.56546
ENSMUSG00000013698	0.00277134	0.0279491	Pea15a																																		14.0867	14.1944	14.3064	14.3176	14.3508	13.8155	13.4827	13.7245	13.7335	13.9952	13.4581	14.0896	14.016
ENSMUSG00000001018	0.00278239	0.0280461	Snapin																																		12.3634	12.5502	12.3718	12.5391	12.4551	12.5362	12.7904	12.7765	12.7794	12.9093	12.5906	12.402	12.7176
ENSMUSG00000001870	0.00279997	0.0281098	Ltbp1																																		0	0	1.66709	0	0	0	0	4.11989	4.01214	0	5.50704	7.19388	5.82738
ENSMUSG00000024246	0.00279961	0.0281098	Thumpd2																																		8.58301	8.54018	8.16545	7.76613	7.21215	8.64391	8.37277	8.29536	8.1775	8.31798	8.17331	8.65964	8.44846
ENSMUSG00000026365	0.00279701	0.0281098	Cfh																																		15.5684	15.3686	15.3333	15.6417	15.6327	15.1055	14.6266	15.205	14.7467	15.0106	15.0625	15.3934	15.0074
ENSMUSG00000028599	0.00279736	0.0281098	Tnfrsf1b																																		14.0988	13.9188	13.9653	13.9827	13.8345	14.1116	14.0155	14.0626	13.6182	14.0745	14.2204	14.0872	14.0484
ENSMUSG00000031170	0.00279638	0.0281098	Slc38a5																																		0	0	3.92051	0	0	0	0	0	0	0	0	0	0
ENSMUSG00000035864	0.00279516	0.0281098	Syt1																																		4.69067	0	0	0	4.13593	4.71799	5.3991	5.07779	5.47618	4.03776	3.83271	5.61014	5.05442
ENSMUSG00000067017	0.0028002	0.0281098	Capza1-ps1																																		10.6144	10.4771	10.5051	10.6673	10.5272	10.5121	10.4081	10.4467	10.2407	10.6027	10.2878	10.6628	10.2826
ENSMUSG00000105941	0.0027933	0.0281098	Gm42809																																		7.44172	7.87779	8.14896	7.45102	7.52641	8.00117	7.58319	7.66604	6.77853	7.2694	7.99749	7.97969	7.8002
ENSMUSG00000020941	0.00280838	0.0281774	Map3k14																																		9.73381	9.99959	9.5455	10.0702	9.8799	9.95928	9.72834	8.90369	10.4097	9.658	10.0765	10.0666	10.1121
ENSMUSG00000049985	0.00281323	0.0281981	Ankrd55																																		4.20704	5.08588	2.68691	5.41519	4.77264	0	4.17125	1.49606	5.7027	4.70401	5.4767	2.2487	5.38913
ENSMUSG00000071645	0.00281332	0.0281981	Tut1																																		10.1304	10.4971	10.0268	9.67	9.47578	10.3714	10.2788	10.042	10.3325	10.5161	10.5044	10.1235	10.4607
ENSMUSG00000020439	0.00282617	0.0283124	Smtn																																		6.83402	6.60415	6.30973	7.83357	6.78448	0	5.84356	5.5112	5.8281	4.64964	6.27892	5.46448	5.97684
ENSMUSG00000030662	0.00282879	0.02832	Ipo5																																		11.7469	11.5186	11.6635	11.944	11.7846	11.9571	11.6806	11.8205	11.7057	11.6937	11.7205	11.8555	11.6198
ENSMUSG00000038074	0.00282982	0.02832	Fkbp14																																		7.9982	7.91974	8.43402	8.35348	7.61521	8.8793	8.71781	8.39236	8.50877	9.00522	8.66203	8.22558	8.009
ENSMUSG00000025409	0.00283655	0.0283727	Mbd6																																		6.44999	7.27988	7.01534	6.65836	6.84693	7.32191	6.61066	6.53832	7.66842	6.37402	7.30457	6.93097	7.95236
ENSMUSG00000044912	0.0028388	0.0283808	Syt16																																		0	0	0	0	0	0	0	3.9603	0	5.23391	0	0	2.84762
ENSMUSG00000032314	0.00284747	0.0284238	Etfa																																		11.2142	11.3676	11.2195	11.5796	11.6479	11.5938	11.4353	11.6496	11.5772	11.6257	11.4143	11.4957	11.4525
ENSMUSG00000081096	0.00284725	0.0284238	Gm12691																																		5.94678	6.38209	4.92469	5.34296	5.17442	6.79944	5.72643	5.74955	6.99727	5.44018	6.44482	5.66452	6.30553
ENSMUSG00000089542	0.00284569	0.0284238	Gm25835																																		1.50531	0	0	2.04451	0.982102	0	0.92266	0.93384	2.25816	0	1.53237	0.954672	3.60367
ENSMUSG00000024302	0.00285193	0.0284521	Dtna																																		3.97369	4.88876	4.92469	4.22575	0	0	4.30799	0	5.16993	4.19789	1.53237	5.08044	5.55047
ENSMUSG00000046679	0.00285321	0.0284521	C87436																																		10.8207	10.9841	10.7535	10.5276	10.1074	11.0371	11.0172	11.0137	10.9114	11.0058	11.2029	11.1558	11.1371
ENSMUSG00000043467	0.00286211	0.0285263	Zbtb37																																		9.50285	9.40429	8.8389	8.85982	8.39454	9.96806	8.91807	9.55292	9.69307	9.42699	9.75335	9.34055	9.65598
ENSMUSG00000032064	0.00288128	0.0287027	Dixdc1																																		0	2.98905	2.09207	2.36936	3.55198	0	3.17959	0	3.09889	1.54993	2.51891	0.954672	4.94256
ENSMUSG00000024472	0.00288782	0.0287425	Dcp2																																		9.07624	9.01437	9.17385	8.74541	9.18321	8.90695	9.06522	9.17534	9.486	9.25556	9.04464	8.60159	8.73115
ENSMUSG00000040722	0.00288821	0.0287425	Scamp5																																		12.8712	12.8245	12.9108	12.8375	12.8722	12.8903	13.0484	13.194	12.7691	13.0023	13.3503	13.0887	13.0465
ENSMUSG00000042451	0.00289551	0.0288006	Mybph																																		7.72484	7.62869	7.46063	7.73119	7.36507	6.47747	6.14685	7.56562	7.43599	6.13769	6.55056	6.099	7.08872
ENSMUSG00000032517	0.0028971	0.0288018	Mobp																																		9.26701	9.63585	9.96215	8.98967	8.98364	7.50196	5.90954	7.41984	7.94806	7.11743	7.99749	8.56989	9.4153
ENSMUSG00000079037	0.0029064	0.0288795	Prnp																																		7.97202	9.39317	9.74706	8.14098	7.68525	8.46941	8.66149	9.20901	9.20999	9.00522	9.18025	9.7456	10.0358
ENSMUSG00000032508	0.00291095	0.02891	Myd88																																		13.4857	13.104	13.3918	13.5741	14.1491	13.2039	13.0692	13.3567	13.3461	13.5257	13.3491	13.5933	13.2774
ENSMUSG00000032344	0.00293129	0.0290972	Cgas																																		10.6886	10.4893	10.4275	10.9154	10.5602	10.3659	10.059	10.3494	10.5161	10.3597	10.2569	10.6686	10.1056
ENSMUSG00000004567	0.0029399	0.0291384	Mcoln1																																		11.348	11.2913	11.4563	11.3252	11.3547	11.3497	11.0895	11.1143	10.8763	11.1121	11.3977	11.2704	11.4294
ENSMUSG00000071103	0.00293703	0.0291384	1700029J07Rik																																		0.940675	3.51213	2.09207	1.62459	0	4.71799	3.66026	4.11989	4.24588	4.27175	0	0	3.4485
ENSMUSG00000099931	0.00293876	0.0291384	Gm29358																																		4.34397	4.19761	4.1142	3.51321	5.51934	0	4.09769	0.93384	0	0	3.51214	0	0
ENSMUSG00000024383	0.00294149	0.0291394	Map3k2																																		10.5663	10.2938	10.589	10.2914	10.661	10.8948	10.6692	10.7109	10.5511	10.744	10.9525	10.8401	10.4505
ENSMUSG00000041420	0.00294389	0.0291484	Meis3																																		10.4411	10.4541	10.1861	10.6984	10.5602	10.5661	10.4957	10.3024	10.8373	10.7989	10.3634	10.5653	10.6749
ENSMUSG00000006307	0.00294542	0.0291488	Kmt2b																																		7.03956	6.88391	5.84722	7.11389	6.70579	7.88854	6.20054	6.30908	7.39604	6.01402	6.31366	4.66628	7.93785
ENSMUSG00000028840	0.00295848	0.0292632	Zfp593																																		10.42	10.5032	10.1753	10.9756	11.4028	10.1743	9.81265	9.96266	10.7464	10.448	10.3351	10.5272	10.1598
ENSMUSG00000037573	0.00296207	0.029272	Tob1																																		9.61873	8.6123	9.40208	9.08684	10.6627	7.91299	8.22515	8.82768	9.45328	9.43304	8.69205	8.84765	8.38032
ENSMUSG00000038539	0.00296236	0.029272	Atf5																																		5.88078	6.25677	5.84722	5.54961	5.77199	6.04034	5.45908	4.86893	5.89843	5.23391	5.27992	5.55363	5.38913
ENSMUSG00000031880	0.00296432	0.0292766	Rrad																																		13.4604	13.1905	13.6147	14.0233	14.6761	12.824	12.3391	12.907	13.5	13.7338	13.2551	13.532	13.0888
ENSMUSG00000029594	0.00298795	0.029489	Rbm19																																		8.92344	8.64706	8.98234	8.8791	8.71226	9.3976	8.64222	8.93623	8.38768	8.95846	7.92632	9.1272	9.34003
ENSMUSG00000039934	0.00298884	0.029489	Gsap																																		11.564	11.8843	11.6133	11.8297	11.7901	10.9955	11.1013	11.2105	10.9436	10.8548	11.7046	11.6876	11.4544
ENSMUSG00000002496	0.00299566	0.0295414	Tsc2																																		10.4629	10.5331	10.5361	10.3977	10.3702	10.8183	10.4658	9.83043	9.50491	9.79268	9.72621	10.2014	10.7138
ENSMUSG00000039220	0.0030116	0.0296836	Ppp1r10																																		12.2111	12.4169	12.7123	12.4044	12.8908	11.7056	11.1078	11.8827	12.0581	11.7318	12.038	12.2921	12.2012
ENSMUSG00000101503	0.00301362	0.0296885	Gm28364																																		10.9723	10.9983	11.132	11.0986	11.1232	10.984	11.244	11.1325	11.1493	11.2696	11.0935	11.0558	11.1466
ENSMUSG00000005899	0.00303485	0.0298677	Smpd4																																		9.53001	9.87319	9.60918	9.6364	9.68854	9.31972	9.46503	9.72574	9.67315	9.56925	9.44796	9.62566	9.77711
ENSMUSG00000097777	0.00303392	0.0298677	Gm16794																																		6.67436	6.64224	5.92677	6.48464	5.35717	5.99524	6.98168	6.9948	6.76605	6.57703	6.39703	6.7416	6.73292
ENSMUSG00000036560	0.00303693	0.029873	Lgi4																																		8.47532	8.39159	8.50053	8.09775	8.33041	7.30353	7.10882	7.47993	7.70157	7.72874	8.33424	7.72208	8.21563
ENSMUSG00000051550	0.00304546	0.0299419	Zfp579																																		7.4569	7.89892	7.88252	7.38061	7.78432	6.746	7.81889	7.66604	8.04426	7.33977	7.18769	7.33469	7.83194
ENSMUSG00000059013	0.00304823	0.0299541	Sh2d3c																																		10.7006	11.1899	11.0193	10.5618	10.0462	10.4116	10.5389	10.6443	10.8056	10.5123	11.0663	10.9331	11.1235
ENSMUSG00000086507	0.00305918	0.0300466	Adap2os																																		10.3827	10.3107	10.5839	10.2062	10.1674	10.0083	10.2215	10.1161	9.91002	9.90863	10.4673	10.7479	10.6826
ENSMUSG00000053706	0.00306413	0.030065	B430305J03Rik																																		8.10804	7.17985	7.94116	7.82033	7.32175	7.45277	7.79581	7.46515	7.83307	7.73528	7.6823	7.24831	7.21446
ENSMUSG00000092482	0.00306385	0.030065	Gm20531																																		11.7835	12.0938	11.8163	12.1468	11.9244	11.7065	11.513	11.5356	11.6486	11.5003	11.6182	11.6239	11.8952
ENSMUSG00000040276	0.00307658	0.0301721	Pacsin1																																		6.86848	7.04421	6.72021	7.3896	6.33946	6.90074	6.88661	6.92085	6.89777	6.32282	6.46041	7.49333	8.08341
ENSMUSG00000024493	0.00308771	0.0302661	Lars																																		11.5522	11.3836	10.9248	11.7848	11.3845	11.1117	11.0172	11.1018	10.8784	11.1158	10.9607	11.5781	11.0596
ENSMUSG00000079298	0.0030956	0.0303282	Klrb1b																																		3.97369	0.90106	4.0206	0	0.982102	0	0	0	0	0	0	0	0
ENSMUSG00000013921	0.00310299	0.0303854	Clip3																																		5.43608	5.88553	4.7016	2.63433	3.96626	0	5.65129	5.67439	6.80318	3.27443	6.53592	6.17589	7.44747
ENSMUSG00000086773	0.00310612	0.0304008	Gm16192																																		9.75084	9.82018	9.75435	9.5786	9.34124	9.70122	9.68974	9.55292	9.35667	9.4629	9.64839	9.64608	9.66262
[truncated: 373 more rows]
[truncated: 15 more columns]

## Sheet: Extended Data 3
	PFCvMB_log2FoldChange	PFCvMB_PostHoc.pvalue	GeneSymbol
ENSMUSG00000027712	-0.83301	6.48568e-53	Anxa5
ENSMUSG00000040212	-2.12085	7.38262e-54	Emp3
ENSMUSG00000031497	-1.57139	1.11125e-45	Tnfsf13b
ENSMUSG00000056737	-1.35079	5.31875e-37	Capg
ENSMUSG00000047963	-1.31943	5.08244e-34	Stbd1
ENSMUSG00000009687	-2.96616	9.55587e-45	Fxyd5
ENSMUSG00000021886	-2.13712	4.87636e-35	Gpr65
ENSMUSG00000026285	-2.22698	4.86272e-33	Pdcd1
ENSMUSG00000070570	5.59531	2.09375e-32	Slc17a7
ENSMUSG00000028785	2.81716	1.38672e-22	Hpca
ENSMUSG00000074874	-1.35228	8.30682e-24	Ctla2b
ENSMUSG00000021360	-0.945458	6.4167e-27	Gcnt2
ENSMUSG00000032231	-2.76328	2.24004e-33	Anxa2
ENSMUSG00000030785	-2.33486	1.54426e-28	Cox6a2
ENSMUSG00000056313	-2.06113	6.96982e-24	Tcim
ENSMUSG00000040016	2.60879	5.96629e-32	Ptger3
ENSMUSG00000079293	-2.37735	7.49888e-30	Clec7a
ENSMUSG00000036949	1.02594	3.64664e-27	Slc39a12
ENSMUSG00000050335	-2.33926	8.12159e-29	Lgals3
ENSMUSG00000040751	-0.8571	1.11346e-25	Lat2
ENSMUSG00000043943	-1.36404	6.29937e-28	Naalad2
ENSMUSG00000087238	3.71381	4.62832e-22	Gm12865
ENSMUSG00000032193	-3.1261	1.02636e-25	Ldlr
ENSMUSG00000015852	0.630957	2.02965e-24	Fcrls
ENSMUSG00000029752	-2.78585	8.85503e-22	Asns
ENSMUSG00000086693	-0.953355	9.89858e-20	A730081D07Rik
ENSMUSG00000043008	-0.448152	2.21534e-23	Klhl6
ENSMUSG00000037922	0.81578	7.18876e-24	Bank1
ENSMUSG00000053310	3.42357	5.51354e-26	Nrgn
ENSMUSG00000028199	0.801226	4.01793e-23	Cryz
ENSMUSG00000019942	-1.34718	1.835e-20	Cdk1
ENSMUSG00000015568	-2.43261	8.22634e-26	Lpl
ENSMUSG00000036067	-2.99665	8.53825e-23	Slc2a6
ENSMUSG00000028989	1.12749	2.10272e-20	Angptl7
ENSMUSG00000030560	-0.591536	3.2692e-20	Ctsc
ENSMUSG00000023104	-0.59115	7.17014e-21	Rfc2
ENSMUSG00000029413	-0.841686	3.80565e-22	Naaa
ENSMUSG00000046093	3.52385	2.37537e-24	Hpcal4
ENSMUSG00000031283	6.45798	1.86268e-17	Chrdl1
ENSMUSG00000097415	-0.960606	2.54236e-19	AU020206
ENSMUSG00000016494	-0.846215	2.08498e-17	Cd34
ENSMUSG00000097654	-1.90645	1.59948e-18	Gm26714
ENSMUSG00000002602	-2.35975	1.21048e-20	Axl
ENSMUSG00000029096	-1.21426	2.10528e-18	Htra3
ENSMUSG00000025089	5.71032	2.70507e-17	Gfra1
ENSMUSG00000040528	-1.09232	1.41929e-19	Milr1
ENSMUSG00000062593	-2.4387	9.71098e-21	Gm49339
ENSMUSG00000031490	-0.790744	1.16944e-16	Eif4ebp1
ENSMUSG00000005667	-1.23109	1.64069e-16	Mthfd2
ENSMUSG00000003484	-3.84609	2.67708e-22	Cyp4f18
ENSMUSG00000000673	-1.07656	4.53611e-19	Haao
ENSMUSG00000073599	0.437233	8.25681e-14	Ecscr
ENSMUSG00000087006	1.44318	7.69204e-18	Gm13889
ENSMUSG00000059994	0.515043	3.26754e-18	Fcrl1
ENSMUSG00000028497	-0.630184	1.23216e-13	Hacd4
ENSMUSG00000045502	-1.96502	1.78473e-16	Hcar2
ENSMUSG00000023015	-1.58976	2.09634e-17	Racgap1
ENSMUSG00000027199	-0.436496	1.2903e-13	Gatm
ENSMUSG00000024617	1.78906	5.4123e-19	Camk2a
ENSMUSG00000033174	0.519861	5.87216e-15	Mgll
ENSMUSG00000025239	-0.603794	1.79876e-14	Limd1
ENSMUSG00000064065	-1.32834	5.85974e-15	Ipcef1
ENSMUSG00000025888	-0.291426	3.03974e-08	Casp1
ENSMUSG00000005360	0.461197	4.90282e-15	Slc1a3
ENSMUSG00000000753	-0.700288	2.1018e-11	Serpinf1
ENSMUSG00000039942	-1.44842	9.36732e-11	Ptger4
ENSMUSG00000049744	-2.91169	2.24691e-16	Arhgap15
ENSMUSG00000082088	-0.628556	2.59054e-14	Gm15753
ENSMUSG00000085828	1.12992	1.27337e-15	Gm15612
ENSMUSG00000097325	-0.827127	2.18733e-13	Gm16897
ENSMUSG00000040249	0.35866	0.0104235	Lrp1
ENSMUSG00000031451	0.28708	7.09501e-07	Gas6
ENSMUSG00000041911	5.35084	1.16133e-09	Dlx1
ENSMUSG00000027496	-1.69171	1.82261e-14	Aurka
ENSMUSG00000028874	-2.20682	1.28997e-14	Fgr
ENSMUSG00000029304	-3.51383	3.17709e-16	Spp1
ENSMUSG00000020142	-0.951587	4.09405e-11	Slc1a4
ENSMUSG00000037855	3.55943	1.93385e-17	Zfp365
ENSMUSG00000026728	-1.60296	2.45991e-15	Vim
ENSMUSG00000030539	0.887671	1.26515e-12	Sema4b
ENSMUSG00000031304	-1.22987	3.35911e-13	Il2rg
ENSMUSG00000030717	-1.10886	1.48381e-12	Nupr1
ENSMUSG00000034652	0.442292	7.71107e-14	Cd300a
ENSMUSG00000023367	-0.563426	7.61652e-10	Tmem176a
ENSMUSG00000052688	-3.87787	1.4883e-17	Rab7b
ENSMUSG00000030789	-1.66401	6.55293e-14	Itgax
ENSMUSG00000024691	-0.463117	9.024e-12	Fam111a
ENSMUSG00000036480	9.99447	5.92624e-19	Prss56
ENSMUSG00000006398	-1.8144	4.89943e-15	Cdc20
ENSMUSG00000069792	-3.09693	1.58185e-15	Wfdc17
ENSMUSG00000019699	-1.32833	3.07197e-12	Akt3
ENSMUSG00000015340	-3.21716	1.27497e-14	Cybb
ENSMUSG00000034353	-0.99375	4.63237e-13	Ramp1
ENSMUSG00000085895	3.01615	1.21792e-13	Gm12861
ENSMUSG00000026303	0.680235	2.06285e-11	Mlph
ENSMUSG00000032503	3.22346	1.40694e-09	Arpp21
ENSMUSG00000038642	-0.322745	3.26744e-09	Ctss
ENSMUSG00000029414	-1.727	2.94577e-13	Kntc1
ENSMUSG00000073598	0.458729	2.55101e-11	1700066B19Rik
ENSMUSG00000034906	0.48976	2.5868e-12	Ncaph
ENSMUSG00000024030	0.53647	7.50956e-10	Abcg1
ENSMUSG00000022537	1.02648	5.37985e-14	Tmem44
ENSMUSG00000025993	0.585982	8.21543e-13	Slc40a1
ENSMUSG00000071537	-1.11316	4.75461e-10	Klrg2
ENSMUSG00000038623	-0.375992	1.50702e-12	Tm6sf1
ENSMUSG00000090291	-3.64589	0.000320352	Lrrc10b
ENSMUSG00000048978	2.33522	1.49691e-14	Nrsn1
ENSMUSG00000058704	-0.495764	1.61332e-12	Memo1
ENSMUSG00000049436	0.657474	1.3127e-13	Upk1b
ENSMUSG00000040010	-0.742556	1.72268e-13	Slc7a5
ENSMUSG00000102037	-0.896559	3.13703e-10	Bcl2a1a
ENSMUSG00000001403	-2.33655	2.16823e-13	Ube2c
ENSMUSG00000075225	0.901609	3.8507e-12	Ccdc162
ENSMUSG00000045092	0.685779	7.04156e-13	S1pr1
ENSMUSG00000023045	-2.32153	1.43931e-13	Soat2
ENSMUSG00000031748	2.48932	1.35128e-10	Gnao1
ENSMUSG00000035105	-1.69098	4.32948e-13	Egln3
ENSMUSG00000027506	-0.367238	2.62527e-10	Tpd52
ENSMUSG00000004552	-3.01205	1.05946e-11	Ctse
ENSMUSG00000025738	2.27418	1.84681e-12	Fbxl16
ENSMUSG00000043263	-1.68341	4.77435e-10	Ifi209
ENSMUSG00000004709	-1.70861	8.05115e-12	Cd244a
ENSMUSG00000025854	-1.38481	3.15331e-13	Fam20c
ENSMUSG00000056888	-0.577962	3.51062e-11	Glipr1
ENSMUSG00000031799	-0.398841	2.92079e-08	Tpm4
ENSMUSG00000027210	4.48189	1.91804e-13	Meis2
ENSMUSG00000041736	-0.817851	1.87597e-11	Tspo
ENSMUSG00000026072	-1.92393	2.47291e-11	Il1r1
ENSMUSG00000000247	4.84727	2.24739e-11	Lhx2
ENSMUSG00000032306	0.540546	2.02548e-12	Mpi
ENSMUSG00000039899	-1.1492	1.33571e-08	Fgl2
ENSMUSG00000073489	-1.94159	4.4049e-09	Ifi204
ENSMUSG00000075611	1.16794	3.23909e-12	Gm11545
ENSMUSG00000024827	3.94638	1.109e-10	Gldc
ENSMUSG00000038059	-0.693984	1.27308e-06	Smim3
ENSMUSG00000053318	-0.593807	2.60943e-09	Slamf8
ENSMUSG00000040907	-1.60889	1.10039e-12	Atp1a3
ENSMUSG00000000058	-0.886748	3.59439e-12	Cav2
ENSMUSG00000027306	-2.21007	2.00746e-11	Nusap1
ENSMUSG00000003418	-0.902414	2.90973e-06	St8sia6
ENSMUSG00000059479	-3.14895	9.06575e-14	B3gnt8
ENSMUSG00000028542	-2.38862	5.48426e-13	Slc6a9
ENSMUSG00000072620	-0.607901	0.000221401	Slfn2
ENSMUSG00000022033	-2.34134	4.65377e-12	Pbk
ENSMUSG00000073421	-3.0619	2.90998e-11	H2-Ab1
ENSMUSG00000000078	-0.505869	1.67697e-05	Klf6
ENSMUSG00000019088	-1.02695	9.99347e-11	Dnase1l1
ENSMUSG00000000290	-0.301796	2.8236e-07	Itgb2
ENSMUSG00000033152	1.21957	7.52034e-12	Podxl2
ENSMUSG00000000682	-0.80184	4.5632e-09	Cd52
ENSMUSG00000007944	4.01138	7.82617e-12	Ttc9b
ENSMUSG00000028362	-2.89095	1.82006e-12	Tnfsf8
ENSMUSG00000017716	-2.42926	1.86041e-11	Birc5
ENSMUSG00000030653	0.501978	7.42136e-06	Gm45837
ENSMUSG00000059089	-0.879414	2.33342e-10	Fcgr4
ENSMUSG00000026259	2.00526	3.12616e-08	Ngef
ENSMUSG00000034118	-0.365792	1.34027e-07	Tpst1
ENSMUSG00000079017	-1.69053	3.66324e-09	Ifi27l2a
ENSMUSG00000002059	0.480866	2.02554e-10	Rab34
ENSMUSG00000026222	-0.929289	6.12114e-09	Sp100
ENSMUSG00000043391	0.563556	5.31925e-10	2510009E07Rik
ENSMUSG00000084932	-1.37569	1.15536e-11	Gm15156
ENSMUSG00000004698	-0.918836	1.41169e-11	Hdac9
ENSMUSG00000021719	0.727191	3.37005e-11	Rgs7bp
ENSMUSG00000033857	0.449841	1.39984e-08	Engase
ENSMUSG00000059213	4.9137	8.14224e-12	Ddn
ENSMUSG00000068735	0.7078	8.68124e-09	Trp53i11
ENSMUSG00000024942	-1.35521	1.78546e-10	Capn1
ENSMUSG00000047959	-1.61348	2.84899e-10	Kcna3
ENSMUSG00000013766	1.24802	6.20766e-11	Ly6g6e
ENSMUSG00000104354	-0.955665	0.000121553	Gm37126
ENSMUSG00000050410	-1.17524	3.24255e-10	Tcf19
ENSMUSG00000034243	0.789395	0.000113228	Golgb1
ENSMUSG00000056145	-1.62426	8.32188e-07	AI504432
ENSMUSG00000026564	1.14094	5.62693e-08	Dusp27
ENSMUSG00000021806	0.635144	2.76069e-06	Nid2
ENSMUSG00000021062	4.21606	3.68935e-12	Rab15
ENSMUSG00000031111	-5.37804	4.24043e-13	Igsf1
ENSMUSG00000032482	2.07063	7.76884e-09	Cspg5
ENSMUSG00000036875	-2.46486	4.97563e-12	Dna2
ENSMUSG00000057191	-2.10529	4.76949e-11	AB124611
ENSMUSG00000001783	-0.270039	3.55e-07	Rtcb
ENSMUSG00000020914	-2.30184	2.30194e-11	Top2a
ENSMUSG00000059326	-0.854928	3.95183e-11	Csf2ra
ENSMUSG00000060586	-4.30844	3.55512e-12	H2-Eb1
ENSMUSG00000027956	0.527817	1.98202e-08	Tmem144
ENSMUSG00000005410	-0.705085	6.38952e-10	Mcm5
ENSMUSG00000031246	-0.956486	3.96733e-10	Sh3bgrl
ENSMUSG00000062248	-0.573756	0.00118635	Cks2
ENSMUSG00000018819	-0.812151	9.64083e-11	Lsp1
ENSMUSG00000037649	-0.374032	1.31722e-06	H2-DMa
ENSMUSG00000027200	1.25558	1.7974e-10	Sema6d
ENSMUSG00000022376	1.33522	1.79447e-10	Adcy8
ENSMUSG00000005087	-2.39347	1.87249e-09	Cd44
ENSMUSG00000042684	0.50462	2.74428e-10	Npl
ENSMUSG00000036223	-5.45513	4.94218e-10	Ska1
ENSMUSG00000041431	-2.37072	6.95528e-11	Ccnb1
ENSMUSG00000038738	1.77579	2.3558e-10	Shank1
ENSMUSG00000035352	-0.725822	3.36092e-06	Ccl12
ENSMUSG00000073902	-2.58636	1.38907e-08	Gvin3
ENSMUSG00000041552	-1.2781	1.33833e-10	Ptchd1
ENSMUSG00000030772	3.5703	7.91168e-10	Dkk3
ENSMUSG00000027273	1.63474	1.58036e-10	Snap25
ENSMUSG00000023019	0.741882	1.02188e-09	Gpd1
ENSMUSG00000015314	-0.367111	3.41302e-07	Slamf6
ENSMUSG00000085089	-3.30003	2.8061e-09	Arhgap15os
ENSMUSG00000020897	-1.72078	4.8794e-09	Aurkb
ENSMUSG00000099974	-0.98679	6.13182e-06	Bcl2a1d
ENSMUSG00000049044	2.52253	9.00274e-11	Rapgef4
ENSMUSG00000040564	-4.32825	1.06553e-09	Apoc1
ENSMUSG00000003352	3.99464	2.71898e-10	Cacnb3
ENSMUSG00000040447	-0.657328	6.88393e-08	Spns2
ENSMUSG00000097224	-0.976792	3.98721e-10	Gm26716
ENSMUSG00000024610	-2.83339	3.19074e-10	Cd74
ENSMUSG00000035064	0.426623	6.74094e-08	Eef2k
ENSMUSG00000066456	-0.774463	5.47223e-08	Hmgn3
ENSMUSG00000035342	0.447609	0.0049224	Lzts2
ENSMUSG00000063632	3.99475	2.15618e-07	Sox11
ENSMUSG00000023391	4.80468	5.01212e-06	Dlx2
ENSMUSG00000027994	-2.89652	2.08433e-09	Mcub
ENSMUSG00000050423	4.50178	2.21011e-10	Ppp1r3g
ENSMUSG00000029552	-0.32737	3.011e-06	Tes
ENSMUSG00000064344	0.783002	5.39937e-08	mt-Tm
ENSMUSG00000005089	1.67603	1.46981e-07	Slc1a2
ENSMUSG00000022421	-1.12875	7.44256e-10	Nptxr
ENSMUSG00000031980	-5.05494	1.1357e-11	Agt
ENSMUSG00000035104	0.620323	4.76628e-09	Eva1a
ENSMUSG00000047735	-3.41766	2.45617e-11	Samd9l
ENSMUSG00000027490	-1.17348	6.72701e-08	E2f1
ENSMUSG00000051339	0.600338	0.000846571	2900026A02Rik
ENSMUSG00000085111	-0.366	1.68694e-07	Ascl4
ENSMUSG00000006522	-2.91536	6.56604e-11	Itih3
ENSMUSG00000032841	-0.952278	2.00328e-08	Prr5l
ENSMUSG00000025203	0.412365	0.000253299	Scd2
ENSMUSG00000036594	-4.13139	1.93474e-10	H2-Aa
ENSMUSG00000022893	-1.34461	1.18282e-09	Adamts1
ENSMUSG00000019966	-0.647587	5.81584e-09	Kitl
ENSMUSG00000029819	8.06201	3.5539e-11	Npy
ENSMUSG00000028832	-0.647663	2.42934e-08	Stmn1
ENSMUSG00000039137	0.545101	0.00185973	Whrn
ENSMUSG00000056486	1.85387	5.07222e-09	Chn1
ENSMUSG00000060402	0.535004	5.53676e-09	Chst8
ENSMUSG00000020808	-2.66354	4.28826e-10	Pimreg
ENSMUSG00000079164	0.501488	4.31024e-07	Tlr5
ENSMUSG00000015243	0.522373	1.97937e-08	Abca1
ENSMUSG00000024675	-1.27275	8.03933e-06	Ms4a4c
ENSMUSG00000072720	1.52175	3.58708e-06	Myo18b
ENSMUSG00000038872	0.329936	0.0280835	Zfhx3
ENSMUSG00000074657	1.93833	6.53841e-08	Kif5a
ENSMUSG00000041638	0.359285	0.029306	Gcn1
ENSMUSG00000072214	2.37994	3.43369e-09	Septin5
ENSMUSG00000027639	-0.320795	4.1228e-05	Samhd1
ENSMUSG00000025743	-0.971937	2.21084e-09	Sdc3
ENSMUSG00000039145	-0.559789	3.47987e-06	Camk1d
ENSMUSG00000098318	-3.16789	2.2876e-09	Lockd
ENSMUSG00000032300	0.382264	1.7012e-07	1700017B05Rik
ENSMUSG00000026866	-2.50097	1.06533e-08	Kynu
ENSMUSG00000091649	-0.862442	6.14804e-08	Phf11b
ENSMUSG00000038179	-4.04761	8.79663e-10	Slamf7
ENSMUSG00000024168	0.726412	1.12802e-08	Tmem204
ENSMUSG00000026483	-0.678661	3.81846e-07	Niban1
ENSMUSG00000041120	0.89024	1.81153e-08	Nbl1
ENSMUSG00000027803	-1.52124	1.84415e-08	Wwtr1
ENSMUSG00000037217	2.18147	2.58102e-09	Syn1
ENSMUSG00000026548	-0.638684	1.02105e-07	Slamf9
ENSMUSG00000026955	-4.99788	5.82621e-09	Sapcd2
ENSMUSG00000029810	-0.383391	1.06836e-06	Tmem176b
ENSMUSG00000007655	-1.7865	7.71492e-09	Cav1
ENSMUSG00000079523	-0.587046	1.10211e-06	Tmsb10
ENSMUSG00000064367	0.447233	8.14314e-06	mt-Nd5
ENSMUSG00000022505	-0.955583	1.94312e-06	Emp2
ENSMUSG00000051439	-0.625573	5.20091e-08	Cd14
ENSMUSG00000020684	2.23988	2.66162e-08	Rasl10b
ENSMUSG00000043091	-0.645868	0.000105844	Tuba1c
ENSMUSG00000019189	0.32623	0.00183528	Rnf145
ENSMUSG00000053799	-0.325338	3.39845e-06	Exoc6
ENSMUSG00000057766	4.93964	3.16405e-08	Ankrd29
ENSMUSG00000047798	-1.50875	5.52514e-07	Cd300lf
ENSMUSG00000086487	1.61733	1.47621e-08	Gm11638
ENSMUSG00000020894	0.30061	3.01752e-05	Vamp2
ENSMUSG00000038943	-2.13136	1.39908e-08	Prc1
ENSMUSG00000022844	-0.660636	1.74413e-08	Pdia5
ENSMUSG00000024873	1.50189	2.71962e-08	Cnih2
ENSMUSG00000050345	-0.993113	1.24111e-05	4930486L24Rik
ENSMUSG00000071203	-0.374773	2.05227e-07	Naip5
ENSMUSG00000023067	-0.834225	0.000152149	Cdkn1a
ENSMUSG00000034329	-2.20366	3.79001e-06	Brip1
ENSMUSG00000035637	0.460412	5.51874e-08	Grhpr
ENSMUSG00000015143	0.9124	3.1228e-07	Actn1
ENSMUSG00000020205	-0.785938	7.8211e-05	Phlda1
ENSMUSG00000029679	-4.70285	1.10568e-07	Hyal6
ENSMUSG00000097461	0.444989	2.07438e-07	ENSMUSG00000097461
ENSMUSG00000006611	0.286681	1.45785e-06	Hfe
ENSMUSG00000040658	-1.03222	2.7642e-07	Dnph1
ENSMUSG00000093661	-0.409155	4.88141e-07	Eif4e3
ENSMUSG00000073411	-0.746407	1.39637e-07	H2-D1
ENSMUSG00000001288	-1.41799	3.48785e-08	Rarg
ENSMUSG00000022332	0.846418	7.38737e-08	Khdrbs3
ENSMUSG00000032322	-1.4655	2.67097e-06	Pstpip1
ENSMUSG00000063142	-1.00852	5.26027e-08	Kcnma1
ENSMUSG00000078945	-0.28276	3.00683e-06	Naip2
ENSMUSG00000073418	-3.25938	1.42182e-07	C4b
ENSMUSG00000070942	-0.622373	1.90262e-07	Il1rl2
ENSMUSG00000042498	-1.15972	2.00367e-07	Radx
ENSMUSG00000035004	-0.643758	4.15473e-08	Igsf6
ENSMUSG00000068220	-1.15982	6.22899e-08	Lgals1
ENSMUSG00000022528	1.32659	4.13383e-08	Hes1
ENSMUSG00000029838	2.74742	8.94854e-09	Ptn
ENSMUSG00000031285	4.67266	1.90378e-05	Dcx
ENSMUSG00000043556	-5.00621	1.21711e-06	Fbxl7
ENSMUSG00000014158	-1.02016	3.02062e-08	Trpv4
ENSMUSG00000004085	0.607014	1.42292e-07	Map3k20
ENSMUSG00000004655	6.88047	2.16881e-08	Aqp1
ENSMUSG00000019851	0.881191	7.03576e-06	Perp
ENSMUSG00000032218	-2.21453	8.72561e-08	Ccnb2
ENSMUSG00000022887	-1.14151	3.35308e-07	Masp1
ENSMUSG00000029816	-4.09166	3.0868e-07	Gpnmb
ENSMUSG00000031342	0.843886	2.46233e-05	Gpm6b
ENSMUSG00000000244	-0.571359	6.21654e-07	Tspan32
ENSMUSG00000048644	1.66935	9.56403e-08	Ctxn1
ENSMUSG00000048200	0.476539	4.0787e-06	Cracr2b
ENSMUSG00000078588	-1.95518	2.94562e-08	Ccdc24
ENSMUSG00000022208	2.96591	3.55339e-08	Jph4
ENSMUSG00000049588	-1.00803	1.50834e-05	Ccdc69
ENSMUSG00000048126	1.27951	4.26835e-05	Col6a3
ENSMUSG00000048240	0.396805	0.0275861	Gng7
ENSMUSG00000047417	0.297879	0.0261303	Rexo1
ENSMUSG00000039917	0.314607	3.6169e-06	Rhbdd2
ENSMUSG00000032578	0.561642	0.0150055	Cish
ENSMUSG00000032936	3.07116	5.48291e-08	Camkv
ENSMUSG00000002944	-2.91682	1.84826e-08	Cd36
ENSMUSG00000027296	2.97183	2.78695e-08	Itpka
ENSMUSG00000034401	-0.693022	1.71976e-07	Spata6
ENSMUSG00000049103	1.58762	6.31477e-08	Ccr2
ENSMUSG00000018983	-1.13273	1.32007e-07	E2f2
ENSMUSG00000063382	0.457197	0.0109086	Bcl9l
ENSMUSG00000031367	-0.334511	8.62662e-06	Ap1s2
ENSMUSG00000070407	-0.484735	2.21004e-05	Hs3st3b1
ENSMUSG00000090063	5.19599	2.13277e-06	Dlx6os1
ENSMUSG00000027454	-0.712792	2.16576e-07	Gins1
ENSMUSG00000058818	-0.699007	3.4446e-07	Pirb
ENSMUSG00000031608	-0.542193	1.07701e-06	Galnt7
ENSMUSG00000022034	-2.61925	2.31194e-07	Esco2
ENSMUSG00000026970	-0.493828	3.50404e-06	Rbms1
ENSMUSG00000001467	-0.457902	7.45855e-05	Cyp51
ENSMUSG00000050447	0.780577	1.26e-07	Lypd6
ENSMUSG00000038217	-0.492586	3.75376e-06	Tlcd2
ENSMUSG00000032528	0.628597	1.83129e-07	Vipr1
ENSMUSG00000047786	0.607334	1.18922e-06	Lix1
ENSMUSG00000101767	4.26051	5.48348e-07	ENSMUSG00000101767
ENSMUSG00000079445	-1.19796	1.18535e-07	B3gnt7
ENSMUSG00000040204	-1.75044	1.09063e-07	Pclaf
ENSMUSG00000026842	0.327426	0.000731507	Abl1
ENSMUSG00000029254	-5.16391	1.24765e-07	Stap1
ENSMUSG00000025574	-0.901795	2.2112e-07	Tk1
ENSMUSG00000025576	1.99338	8.96765e-08	Rbfox3
ENSMUSG00000037313	-0.85224	1.43384e-07	Tacc3
ENSMUSG00000021613	4.64006	2.63252e-06	Hapln1
ENSMUSG00000025739	2.40242	3.06441e-07	Gng13
ENSMUSG00000090458	-0.331502	1.32031e-05	Gm17122
ENSMUSG00000030162	-2.59945	8.48497e-08	Olr1
ENSMUSG00000030124	0.620405	8.78477e-06	Lag3
ENSMUSG00000034593	-1.46338	2.76826e-07	Myo5a
ENSMUSG00000031548	5.51493	1.37842e-07	Sfrp1
ENSMUSG00000027797	2.52351	2.09001e-07	Dclk1
ENSMUSG00000073490	-2.31074	7.79231e-06	Ifi207
ENSMUSG00000037624	3.17522	6.4449e-07	Kcnk2
ENSMUSG00000097045	1.60942	3.9573e-07	ENSMUSG00000097045
ENSMUSG00000006362	0.493202	0.00171102	Cbfa2t3
ENSMUSG00000066189	6.07631	9.08452e-08	Cacng3
ENSMUSG00000076431	0.407987	2.47351e-06	Sox4
ENSMUSG00000022456	2.27472	1.87137e-07	Septin3
ENSMUSG00000034675	2.45633	1.17531e-05	Dbn1
ENSMUSG00000028337	-0.860144	4.59138e-07	Coro2a
ENSMUSG00000100113	-0.770579	0.0004102	Gm28592
ENSMUSG00000034818	5.32008	4.62654e-07	Celf5
ENSMUSG00000037572	-1.00744	7.10318e-07	Wdhd1
ENSMUSG00000047565	-0.498348	0.00265159	Acot10
ENSMUSG00000073413	0.791472	4.86793e-07	Ly6g6d
ENSMUSG00000028873	-1.08736	7.54072e-07	Cdca8
ENSMUSG00000037852	1.25867	0.000102259	Cpe
ENSMUSG00000085337	-0.289975	0.000103042	Gm15964
ENSMUSG00000050370	-2.36232	6.3513e-06	Ch25h
ENSMUSG00000052087	-0.43391	3.18212e-05	Rgs14
ENSMUSG00000087541	2.11116	1.17506e-06	Hopxos
ENSMUSG00000028212	-0.714437	3.26561e-06	Ccne2
ENSMUSG00000033436	-0.424761	6.47565e-05	Armcx2
ENSMUSG00000017607	-0.530633	3.01647e-05	Tns4
ENSMUSG00000030657	-3.05071	3.12454e-07	Xylt1
ENSMUSG00000022496	0.602301	3.41327e-06	Tnfrsf17
ENSMUSG00000037754	1.21681	0.000180854	Ppp1r16b
ENSMUSG00000036752	-0.338367	0.00542235	Tubb4b
ENSMUSG00000025964	3.67864	1.75034e-06	Adam23
ENSMUSG00000018822	-4.24338	1.12003e-06	Sfrp5
ENSMUSG00000091418	0.849799	0.000157892	Gm3164
ENSMUSG00000097887	0.377282	0.000229592	Gm26542
ENSMUSG00000102252	0.995781	6.83623e-07	Snrpn
ENSMUSG00000041538	-0.323284	3.25882e-05	H2-Ob
ENSMUSG00000097789	3.38015	0.000384296	Gm2115
ENSMUSG00000001918	-0.820043	3.90879e-06	Slc1a5
ENSMUSG00000039910	-0.653896	9.56001e-05	Cited2
ENSMUSG00000044162	-4.33438	3.61054e-06	Tnip3
ENSMUSG00000025795	-0.468338	6.39931e-05	Rassf3
ENSMUSG00000022037	1.04126	0.00500318	Clu
ENSMUSG00000023805	-0.581539	2.03705e-06	Synj2
ENSMUSG00000020472	0.287349	0.000222397	Zkscan17
ENSMUSG00000026981	-2.58951	4.90482e-06	Il1rn
ENSMUSG00000024640	0.499691	5.40017e-06	Psat1
ENSMUSG00000021750	1.71375	0.000432176	Fam107a
ENSMUSG00000027074	-0.857117	2.66875e-06	Slc43a3
ENSMUSG00000049577	0.439846	0.0183319	Zfpm1
ENSMUSG00000064368	0.473209	0.000131283	mt-Nd6
ENSMUSG00000037126	0.718165	5.42136e-06	Psd
ENSMUSG00000006575	0.72751	1.35897e-06	Rundc3a
ENSMUSG00000027078	-0.502313	3.42866e-05	Ube2l6
ENSMUSG00000028494	-0.34416	4.33962e-05	Plin2
ENSMUSG00000068245	-0.441022	0.000247706	Phf11d
ENSMUSG00000030691	0.416479	1.49136e-05	Fchsd2
ENSMUSG00000054843	-1.89662	4.72005e-06	Atrnl1
ENSMUSG00000007880	0.337645	0.03079	Arid1a
ENSMUSG00000002992	-4.07963	5.64707e-07	Apoc2
ENSMUSG00000030209	3.96976	4.55737e-05	Grin2b
ENSMUSG00000097440	0.460323	2.40039e-05	Gm6277
ENSMUSG00000038204	0.51446	1.26935e-05	Asb10
ENSMUSG00000039037	2.94119	5.20777e-06	St6galnac5
ENSMUSG00000020377	0.377018	0.000275705	Ltc4s
ENSMUSG00000036611	0.431104	5.06122e-05	Eepd1
ENSMUSG00000030156	-1.59224	5.50376e-05	Cd69
ENSMUSG00000078502	-0.659545	4.80919e-05	Zfp268
ENSMUSG00000020865	0.431614	0.000505771	Abcc3
ENSMUSG00000071658	0.297834	0.00023675	Gng3
ENSMUSG00000044337	1.47806	1.17161e-06	Ackr3
ENSMUSG00000089672	-1.71959	1.07081e-06	ENSMUSG00000089672
ENSMUSG00000028194	1.90251	1.46952e-05	Ddah1
ENSMUSG00000078921	-1.72169	0.000127069	Tgtp2
ENSMUSG00000027230	-0.879302	2.57493e-06	Creb3l1
ENSMUSG00000041313	-0.867699	1.32e-05	Slc7a1
ENSMUSG00000043671	0.525213	8.74708e-06	Dpy19l3
ENSMUSG00000036561	0.52991	0.000298405	Ppp6r2
ENSMUSG00000048154	0.406031	0.0407698	Kmt2d
ENSMUSG00000041390	-1.33875	1.99463e-06	Mdfic
ENSMUSG00000074305	0.501192	0.000317102	Peak1
ENSMUSG00000026622	-2.92913	1.36182e-06	Nek2
ENSMUSG00000089671	0.650772	3.37792e-06	Gm16537
ENSMUSG00000035277	4.86003	1.79398e-05	Arx
ENSMUSG00000097060	0.32331	0.000691839	Gm26759
ENSMUSG00000107000	0.666099	0.000917817	Gm43481
ENSMUSG00000047238	-1.00779	2.47085e-05	Mageh1
ENSMUSG00000025287	-0.332996	0.00021733	Acot9
ENSMUSG00000030677	-2.23779	8.17866e-07	Kif22
ENSMUSG00000048922	-1.86293	8.27024e-05	Cdca2
ENSMUSG00000024371	-2.68641	1.72073e-05	C2
ENSMUSG00000072082	-1.22872	6.35589e-06	Ccnf
ENSMUSG00000001911	0.313505	0.00156066	Nfix
ENSMUSG00000023505	-1.51724	3.93937e-06	Cdca3
ENSMUSG00000051768	0.359546	0.00120997	Xrcc1
ENSMUSG00000020649	-2.73744	8.56272e-07	Rrm2
ENSMUSG00000025161	-0.304765	0.000373943	Slc16a3
ENSMUSG00000009292	0.306515	0.0290256	Trpm2
ENSMUSG00000097558	-2.35569	1.22941e-05	Gm26902
ENSMUSG00000051497	1.16613	2.14801e-06	Kcnj16
ENSMUSG00000064342	1.04858	2.76366e-06	mt-Ti
ENSMUSG00000022957	0.806318	0.000203365	Itsn1
ENSMUSG00000035551	3.31807	0.00713069	Igfbpl1
ENSMUSG00000037533	-0.318111	7.64022e-05	Rapgef6
ENSMUSG00000005233	-1.06901	2.57595e-05	Spc25
ENSMUSG00000097472	-0.392788	0.000335728	Gm26586
ENSMUSG00000071454	0.544746	0.00351718	Dtnb
ENSMUSG00000039981	-1.53536	0.00409831	Zc3h12d
ENSMUSG00000021670	-0.346635	1.60954e-05	Hmgcr
ENSMUSG00000020682	0.594647	2.71175e-05	Mmp28
ENSMUSG00000029544	4.19262	6.21186e-06	Cabp1
ENSMUSG00000031822	0.327985	0.0108333	Gse1
ENSMUSG00000034845	0.9499	2.36027e-05	Plvap
ENSMUSG00000035615	2.97404	0.020095	Frmpd1
ENSMUSG00000097352	-2.97592	1.75145e-06	C920009B18Rik
ENSMUSG00000039683	0.899697	0.000754448	Sdk1
ENSMUSG00000023153	0.687145	3.78355e-06	Tmem52
ENSMUSG00000059325	2.10592	3.41342e-06	Hopx
ENSMUSG00000049521	1.07961	0.000323442	Cdc42ep1
ENSMUSG00000019803	4.58824	3.87266e-06	Nr2e1
ENSMUSG00000068205	-1.14116	0.000102274	Macrod2
ENSMUSG00000015316	0.732367	4.54771e-06	Slamf1
ENSMUSG00000025573	-0.396535	0.00155455	6030468B19Rik
ENSMUSG00000070354	-0.796295	4.28492e-06	Evi2
ENSMUSG00000044700	0.305989	0.0291321	Tmem201
ENSMUSG00000029084	-3.66951	4.31843e-06	Cd38
ENSMUSG00000028028	-0.850185	0.000407915	Alpk1
ENSMUSG00000031838	-0.44463	3.8575e-05	Ifi30
ENSMUSG00000028519	2.71599	4.73995e-06	Dab1
ENSMUSG00000063063	3.04991	1.60417e-05	Ctnna2
ENSMUSG00000002104	0.559286	1.83014e-05	Rapsn
ENSMUSG00000058392	0.543862	4.35884e-05	Rrp1b
ENSMUSG00000028459	-0.700967	5.46912e-06	Cd72
ENSMUSG00000079659	-0.295852	6.98312e-05	Tmem243
ENSMUSG00000062585	-0.471938	1.50463e-05	Cnr2
ENSMUSG00000040084	-1.21429	1.66678e-05	Bub1b
ENSMUSG00000074553	-0.30945	0.00044299	Eif1-ps1
ENSMUSG00000032715	-1.48933	0.000195294	Trib3
ENSMUSG00000018417	-0.461228	0.000563286	Myo1b
ENSMUSG00000023009	0.532796	0.0058411	Nckap5l
ENSMUSG00000035683	-1.58187	0.000195547	Melk
ENSMUSG00000037242	-1.14354	4.0962e-05	Clic4
ENSMUSG00000000567	1.40342	0.00232814	Sox9
ENSMUSG00000045679	-0.962041	1.07762e-05	Pqlc3
ENSMUSG00000042388	2.3388	2.02195e-05	Dlgap3
ENSMUSG00000039782	-0.551151	6.92456e-06	Cpeb2
ENSMUSG00000026271	-0.535113	0.000192856	Gpr35
ENSMUSG00000025092	-1.20362	5.55674e-06	Hspa12a
ENSMUSG00000037801	1.45891	0.010289	Iqch
ENSMUSG00000022094	-0.407375	0.000485475	Slc39a14
ENSMUSG00000027500	1.958	1.40883e-05	Stmn2
ENSMUSG00000031517	1.47175	0.000253549	Gpm6a
ENSMUSG00000057604	3.477	4.29106e-06	Lmcd1
ENSMUSG00000074151	-1.36375	5.97907e-05	Nlrc5
ENSMUSG00000001665	0.68675	1.05364e-05	Gstt3
ENSMUSG00000087052	-0.375637	0.000488091	Gm8093
ENSMUSG00000024378	-1.29801	7.43599e-05	Stard4
ENSMUSG00000029177	-0.647549	0.000105984	Cenpa
ENSMUSG00000037541	4.23573	7.98755e-06	Shank2
ENSMUSG00000007570	0.317084	0.0011105	Fance
ENSMUSG00000003282	-1.47804	0.000107674	Plag1
ENSMUSG00000030029	-1.03704	3.14694e-05	Lrig1
ENSMUSG00000025272	4.40716	6.3919e-06	Tro
ENSMUSG00000029186	-0.625795	0.00046465	Pi4k2b
ENSMUSG00000006356	1.04326	0.00342872	Crip2
ENSMUSG00000084353	-0.776528	0.00612245	Gm15452
ENSMUSG00000004665	-0.497953	8.94197e-05	Cnn2
ENSMUSG00000035329	-0.497598	0.000140584	Fbxo33
ENSMUSG00000036186	0.679552	0.000648466	Dipk1b
ENSMUSG00000085069	3.03861	0.00607254	Prdm16os
ENSMUSG00000011832	0.430445	0.0459393	Evi5l
ENSMUSG00000027002	1.15477	4.10818e-05	Nckap1
ENSMUSG00000041695	-0.731732	1.01455e-05	Kcnj2
ENSMUSG00000068758	-1.05797	0.000165147	Il3ra
ENSMUSG00000025701	-0.502936	0.000247768	Alox5
ENSMUSG00000101144	-0.728753	0.000312548	Gm29054
ENSMUSG00000035692	-0.928541	0.000766912	Isg15
ENSMUSG00000028270	-0.882373	0.000250114	Gbp2
ENSMUSG00000035441	0.510829	0.000144222	Myo1d
ENSMUSG00000060591	-1.36102	1.09448e-05	Ifitm2
ENSMUSG00000022322	-2.63321	5.06825e-06	Shcbp1
ENSMUSG00000002341	2.55806	5.73344e-05	Ncan
ENSMUSG00000020256	-1.27018	1.54653e-05	Aldh1l2
ENSMUSG00000053820	-1.0606	8.48858e-05	Bcl2a1c
ENSMUSG00000049488	-0.517408	3.25124e-05	Tmem67
ENSMUSG00000074476	-1.86461	0.000217383	Spc24
ENSMUSG00000039745	-0.623543	1.99278e-05	Htatip2
ENSMUSG00000102418	-1.05931	0.000540852	Sh2d1b1
ENSMUSG00000027221	-0.658149	1.38901e-05	Chst1
ENSMUSG00000060424	1.97311	5.57616e-05	Pantr1
ENSMUSG00000078129	-4.96865	5.9026e-05	Actl10
ENSMUSG00000104507	2.33227	0.00324495	A430027H14Rik
ENSMUSG00000024525	-0.846666	2.19095e-05	Impa2
ENSMUSG00000027379	-2.39386	1.85089e-05	Bub1
ENSMUSG00000029174	-0.348864	0.00244799	Tbc1d1
ENSMUSG00000044252	0.493561	9.57558e-05	Osbpl1a
ENSMUSG00000024039	1.17649	5.80224e-05	Cbs
ENSMUSG00000038576	2.98494	1.47201e-05	Susd4
ENSMUSG00000024220	0.533958	0.000853292	Zfp523
ENSMUSG00000052776	-0.901727	0.000371828	Oas1a
ENSMUSG00000063856	-0.344026	0.00376533	Gpx1
ENSMUSG00000048388	1.99195	0.000277554	Fam171b
ENSMUSG00000038045	-0.903982	0.000538845	Sult6b1
ENSMUSG00000106734	-1.84391	2.06709e-05	Gm20559
ENSMUSG00000056671	-0.453995	0.000150276	Prelid2
ENSMUSG00000075012	1.49948	0.000377501	Fjx1
ENSMUSG00000051495	0.275528	0.00405561	Irf2bp2
ENSMUSG00000053907	-0.298162	0.0400193	Mat2a
ENSMUSG00000032224	2.77038	7.67476e-06	Fam81a
ENSMUSG00000037628	-1.36316	2.53152e-05	Cdkn3
ENSMUSG00000057133	0.540479	5.47085e-05	Chd6
ENSMUSG00000046006	-3.57512	1.06593e-05	Gapt
ENSMUSG00000031787	0.430355	0.000439775	Katnb1
ENSMUSG00000026395	-0.361498	0.000384604	Ptprc
ENSMUSG00000033577	0.516907	0.000124966	Myo6
ENSMUSG00000073633	0.592755	0.00253533	Fbxo36
ENSMUSG00000022454	3.10843	1.14356e-05	Nell2
ENSMUSG00000024791	-1.38737	0.000171077	Cdca5
ENSMUSG00000033768	1.17144	0.00294141	Nrxn2
ENSMUSG00000031137	-0.396	0.0001302	Fgf13
ENSMUSG00000027715	-0.405823	0.000243263	Ccna2
ENSMUSG00000040725	0.317311	0.00138228	Hnrnpul1
ENSMUSG00000060600	0.527707	9.4666e-05	Eno3
ENSMUSG00000103377	-1.65637	0.000194867	Gm37180
ENSMUSG00000097207	-0.455895	0.00903829	6030443J06Rik
ENSMUSG00000032773	4.65717	1.5145e-05	Chrm1
ENSMUSG00000039270	-0.467682	0.000475672	Megf9
ENSMUSG00000025427	4.57866	3.45653e-05	Rnf165
ENSMUSG00000086544	1.56561	0.000109372	Chn1os3
ENSMUSG00000097730	0.579323	0.000334196	Gm26588
ENSMUSG00000013033	0.696366	0.00532813	Adgrl1
ENSMUSG00000029798	-0.302512	0.00161873	Herc6
ENSMUSG00000064369	0.371834	0.0325118	mt-Te
ENSMUSG00000064370	0.433886	0.000163612	mt-Cytb
ENSMUSG00000015880	-0.856225	3.48376e-05	Ncapg
ENSMUSG00000027698	-0.653944	2.72868e-05	Nceh1
ENSMUSG00000048621	-2.86048	0.000130823	Gm6377
ENSMUSG00000054728	0.466948	9.8157e-05	Phactr1
ENSMUSG00000057135	-0.819405	9.09133e-05	Scimp
ENSMUSG00000072980	-2.96368	1.69121e-05	Oip5
ENSMUSG00000026969	-0.302523	0.0424355	Fam166a
ENSMUSG00000003379	-2.02561	2.8854e-05	Cd79a
ENSMUSG00000055723	-0.483365	7.66428e-05	Rras2
ENSMUSG00000056418	0.536499	0.000527195	BC043934
ENSMUSG00000039081	-2.14443	3.10929e-05	Zfp503
ENSMUSG00000048029	-0.926842	4.28281e-05	Eno4
ENSMUSG00000031760	0.765635	0.00337573	Mt3
ENSMUSG00000025395	-0.789767	7.64225e-05	Prim1
ENSMUSG00000021379	0.938561	0.029043	Id4
ENSMUSG00000038463	0.491304	4.7375e-05	Olfml2b
ENSMUSG00000042429	-1.02085	4.82014e-05	Adora1
ENSMUSG00000032640	0.472089	4.33908e-05	Chsy1
ENSMUSG00000039316	-0.542885	5.90276e-05	Rftn1
ENSMUSG00000055963	-0.895887	3.50359e-05	Triqk
ENSMUSG00000027075	1.0359	3.66059e-05	Slc43a1
ENSMUSG00000047246	0.76644	0.000410806	H2bc6
ENSMUSG00000028378	-0.378466	0.00693076	Ptgr1
ENSMUSG00000021194	-6.5324	5.00887e-06	Chga
ENSMUSG00000029581	0.355432	0.000502157	Fscn1
ENSMUSG00000021423	-0.427012	0.000128339	Ly86
ENSMUSG00000064363	0.460969	0.000366563	mt-Nd4
ENSMUSG00000025875	-1.23661	4.84481e-05	Tspan17
ENSMUSG00000015846	0.418214	0.000129311	Rxra
ENSMUSG00000061232	-0.475759	9.09527e-05	H2-K1
ENSMUSG00000090675	0.991748	0.000390095	Olfr111
ENSMUSG00000054072	-2.2093	7.23425e-05	Iigp1
ENSMUSG00000045294	-0.688601	0.00109969	Insig1
ENSMUSG00000026630	-0.367372	0.000209833	Batf3
ENSMUSG00000073405	-0.695066	0.000262627	H2-T-ps
ENSMUSG00000028517	0.719637	0.00970342	Plpp3
ENSMUSG00000029680	-4.12302	4.64697e-05	Hyal4
ENSMUSG00000031130	4.17164	3.03807e-05	Brs3
ENSMUSG00000029366	-0.400409	0.000556627	Dck
ENSMUSG00000032593	-0.455714	0.000189911	Amigo3
ENSMUSG00000062949	-0.351466	0.00488287	Atp11c
ENSMUSG00000036095	2.26874	0.012249	Dgkb
ENSMUSG00000103509	3.83795	8.55078e-05	Gm38372
ENSMUSG00000020638	-0.875215	0.00200396	Cmpk2
ENSMUSG00000025007	-0.444368	0.000423331	Aldh18a1
ENSMUSG00000021880	-0.525409	8.45261e-05	Rnase6
ENSMUSG00000073388	1.39733	0.00290028	ENSMUSG00000073388
ENSMUSG00000024647	4.04449	9.16454e-05	Cbln2
ENSMUSG00000049807	0.777697	0.0270019	Arhgap23
ENSMUSG00000087002	3.93208	0.000230511	Gm16277
ENSMUSG00000052151	-0.317513	0.00045838	Plpp2
ENSMUSG00000085001	2.80562	2.97826e-05	Rapgef4os2
ENSMUSG00000027331	-1.13063	6.66433e-05	Knstrn
ENSMUSG00000064023	-0.37743	0.000270264	Klk8
ENSMUSG00000037196	1.60784	5.63447e-05	Pacrg
ENSMUSG00000034570	5.28442	3.61175e-05	Inpp5j
ENSMUSG00000021965	-1.83325	0.000177098	Ska3
ENSMUSG00000096574	1.16762	0.00276073	Gm2956
ENSMUSG00000024913	0.530781	0.00790269	Lrp5
ENSMUSG00000026355	-0.280024	0.000757068	Mcm6
ENSMUSG00000020692	-0.556799	0.000374661	Nle1
ENSMUSG00000095912	0.923826	0.0222913	Gm3317
ENSMUSG00000097750	0.527423	0.00848637	Gm4673
ENSMUSG00000036904	-1.08179	7.84167e-05	Fzd8
ENSMUSG00000087036	0.379246	0.0123318	Gm11748
ENSMUSG00000028487	-1.21053	0.0185695	Bnc2
ENSMUSG00000032589	0.736434	0.0029872	Bsn
ENSMUSG00000102425	-0.268019	0.0355499	Gm26616
ENSMUSG00000031262	-0.990219	0.00106957	Cenpi
ENSMUSG00000052516	3.95367	0.000598983	Robo2
ENSMUSG00000023046	-1.03434	0.00443492	Igfbp6
ENSMUSG00000015222	1.76858	9.44888e-05	Map2
ENSMUSG00000037419	-0.324897	0.000398806	Endod1
ENSMUSG00000022010	-0.679489	0.00277133	Tsc22d1
ENSMUSG00000031714	0.408731	0.000134748	Gab1
ENSMUSG00000022040	1.64429	0.0121824	Ephx2
ENSMUSG00000030226	2.7066	7.14568e-05	Lmo3
ENSMUSG00000022026	-0.866278	0.000990193	Olfm4
ENSMUSG00000086421	-1.50365	0.000489472	Gm14091
ENSMUSG00000022462	-0.344504	0.0270653	Slc38a2
ENSMUSG00000021213	-1.03262	0.000405005	Akr1c13
ENSMUSG00000040225	0.365824	0.0202439	Prrc2c
ENSMUSG00000036206	-0.776975	0.000196073	Sh3bp4
ENSMUSG00000046031	0.555423	0.000535709	Calhm6
ENSMUSG00000051378	-2.09545	0.000196056	Kif18b
ENSMUSG00000030352	0.378396	0.000281594	Tspan9
ENSMUSG00000017493	-0.428504	0.00117182	Igfbp4
ENSMUSG00000050965	0.491145	0.00012127	Prkca
ENSMUSG00000035829	0.927886	0.00189555	Ppp1r26
ENSMUSG00000039781	0.685524	0.0396547	Cep131
ENSMUSG00000052631	-0.980498	0.000198372	Sh2d6
ENSMUSG00000031210	0.452622	0.00240573	Gpr165
ENSMUSG00000099644	-1.60372	0.00108763	Gm28626
ENSMUSG00000021702	3.90218	0.00584991	Thbs4
ENSMUSG00000000957	-0.508352	0.000369564	Mmp14
ENSMUSG00000044703	-1.69675	0.000288235	Phf11a
ENSMUSG00000037851	-0.294497	0.00199467	Iars
ENSMUSG00000027805	0.760231	0.000998053	Pfn2
ENSMUSG00000060176	3.07771	0.00356299	Kif27
ENSMUSG00000047534	-1.59511	0.00105254	Mis18bp1
ENSMUSG00000100204	-0.474214	0.00531393	Gm4849
ENSMUSG00000094910	3.63899	6.34136e-05	D430019H16Rik
ENSMUSG00000040209	0.716561	0.000877521	Zfp704
ENSMUSG00000074063	0.864465	0.000148835	Osgin1
ENSMUSG00000043969	3.9005	0.00251788	Emx2
ENSMUSG00000020734	2.40994	0.000281106	Grin2c
ENSMUSG00000021536	2.20889	0.00019869	Adcy2
ENSMUSG00000003469	3.10723	0.000194614	Phyhip
ENSMUSG00000020374	4.57172	7.1515e-05	Rasgef1c
ENSMUSG00000025867	2.04174	0.000201327	Cplx2
ENSMUSG00000031808	0.325011	0.0151903	Slc27a1
ENSMUSG00000063286	-0.695496	0.000167272	Gvin-ps7
ENSMUSG00000038156	-1.29723	0.000152583	Spon1
ENSMUSG00000007950	0.378533	0.000204301	Abhd8
ENSMUSG00000019992	-2.22967	0.000310394	Mtfr2
ENSMUSG00000042349	-1.68912	0.00430501	Ikbke
ENSMUSG00000031216	0.36528	0.000911851	Stard8
ENSMUSG00000047583	0.362102	0.00555037	Tyw3
ENSMUSG00000037984	5.21261	9.63779e-05	Neurod6
ENSMUSG00000081232	0.967002	0.0111072	Gm14373
ENSMUSG00000026797	0.303675	0.00112825	Stxbp1
ENSMUSG00000037266	0.765189	0.00232877	Rsrp1
ENSMUSG00000001120	-0.682614	0.00461128	Pcbp3
ENSMUSG00000028678	-0.754822	0.0067428	Kif2c
ENSMUSG00000048706	4.85203	8.16617e-05	Lurap1l
ENSMUSG00000028435	-4.48688	0.00012778	Aqp3
ENSMUSG00000034463	2.58871	0.000689786	Scara3
ENSMUSG00000025558	-0.474854	0.00021858	Dock9
ENSMUSG00000086805	0.615915	0.0389691	4932443L11Rik
ENSMUSG00000057455	-2.23483	0.00100171	Rit2
ENSMUSG00000027270	5.31459	4.13034e-05	Lamp5
ENSMUSG00000050106	0.903591	0.000963758	Tmc8
ENSMUSG00000030747	-0.959441	0.00182496	Dgat2
ENSMUSG00000024008	3.99721	0.000160514	Cpne5
ENSMUSG00000085830	3.39351	0.000177536	Grin1os
ENSMUSG00000034201	0.270587	0.030271	Gas2l1
ENSMUSG00000027298	1.8995	0.0169618	Tyro3
ENSMUSG00000048807	-0.541953	0.000291085	Slc35e4
ENSMUSG00000032355	5.15486	0.000131279	Mlip
ENSMUSG00000051457	-3.20797	0.000542261	Spn
ENSMUSG00000004568	0.297257	0.0313031	Arhgef18
ENSMUSG00000042589	1.09785	0.000681159	Cux2
ENSMUSG00000035936	0.602783	0.0247934	Aldh5a1
ENSMUSG00000030307	-1.84396	0.000306746	Slc6a11
ENSMUSG00000101845	0.732257	0.0192513	Gm28198
ENSMUSG00000039013	-0.379046	0.00379952	Siglecf
ENSMUSG00000061751	1.611	0.000286638	Kalrn
ENSMUSG00000037636	-0.636223	0.0004228	Slc25a43
ENSMUSG00000098087	2.69661	0.00554272	Gm17750
ENSMUSG00000085118	0.357913	0.00198812	Gm15774
ENSMUSG00000046027	0.314833	0.0017687	Stard5
ENSMUSG00000009614	0.443704	0.0231416	Sardh
ENSMUSG00000018669	0.325603	0.000919703	Cdk5rap3
ENSMUSG00000085838	1.53959	0.000824046	Chn1os1
ENSMUSG00000047216	3.32249	0.000223163	Cdh19
ENSMUSG00000032456	0.530839	0.00620225	Nmnat3
ENSMUSG00000017390	0.753583	0.00405411	Aldoc
ENSMUSG00000042770	-0.558836	0.00232684	Hebp1
ENSMUSG00000027035	-0.380181	0.00136189	Cers6
ENSMUSG00000016933	0.423174	0.0163392	Plcg1
ENSMUSG00000041959	-0.511322	0.00218032	S100a10
ENSMUSG00000073650	0.53614	0.00165501	Catip
ENSMUSG00000032254	-2.15714	0.000500212	Kif23
ENSMUSG00000034780	2.59441	0.0283569	B3galt1
ENSMUSG00000019971	0.389515	0.00165766	Cep290
ENSMUSG00000022112	1.41819	0.00486023	Gpc5
ENSMUSG00000043068	-0.341211	0.00964355	Fam89a
ENSMUSG00000037321	-0.38638	0.000787061	Tap1
ENSMUSG00000026102	-0.293524	0.00757114	Inpp1
ENSMUSG00000097705	-0.998552	0.000961196	Gm26740
ENSMUSG00000031097	0.379228	0.00168207	Tnni2
ENSMUSG00000086481	-0.887235	0.000467247	Gm11707
ENSMUSG00000038530	2.04416	0.000757945	Rgs4
ENSMUSG00000053279	-1.53489	0.000499305	Aldh1a1
ENSMUSG00000020330	-1.98818	0.000480649	Hmmr
ENSMUSG00000085860	-2.23553	0.00518955	2410003L11Rik
ENSMUSG00000018339	-2.45913	0.000796135	Gpx3
ENSMUSG00000048965	-0.526916	0.00117938	Mrgpre
ENSMUSG00000020277	0.276286	0.0033382	Pfkl
ENSMUSG00000038534	0.380578	0.0355256	Osbpl7
ENSMUSG00000030329	-2.07056	0.00114197	Pianp
ENSMUSG00000094594	-0.400358	0.000693119	Tpd52-ps
ENSMUSG00000027313	-2.5795	0.000737254	Chac1
ENSMUSG00000029636	1.93042	0.000835204	Wasf3
ENSMUSG00000064141	0.399714	0.00268833	Zfp69
ENSMUSG00000024897	0.319087	0.0476881	Apba1
ENSMUSG00000026090	1.30375	0.000912096	Cracdl
ENSMUSG00000001228	-1.17356	0.00213482	Uhrf1
ENSMUSG00000090439	-2.85034	0.00117669	Gm17455
ENSMUSG00000033615	1.26766	0.00032002	Cplx1
ENSMUSG00000025658	3.58931	0.000224328	Cnksr2
ENSMUSG00000038437	0.452697	0.0264087	Mllt6
ENSMUSG00000034800	-0.498014	0.000530556	Zfp661
ENSMUSG00000038523	0.675536	0.000532787	1700003F12Rik
ENSMUSG00000038569	0.264903	0.00386929	Rad9b
ENSMUSG00000004791	-2.71135	0.00136693	Pgf
ENSMUSG00000097504	1.58497	0.000421489	4930516B21Rik
ENSMUSG00000102717	-0.554354	0.00111738	Gm37759
ENSMUSG00000092486	-0.50584	0.00590445	ENSMUSG00000092486
ENSMUSG00000010307	0.3637	0.00223398	Tmem86a
ENSMUSG00000072893	0.444687	0.00210096	4933439C10Rik
ENSMUSG00000030346	-1.13114	0.00124409	Rad51ap1
ENSMUSG00000038143	2.88373	0.000253999	Stox2
ENSMUSG00000090894	1.12008	0.000513788	Olfr110
ENSMUSG00000021322	-1.56487	0.00758163	Aoah
ENSMUSG00000093497	2.2589	0.0205721	Gm20713
ENSMUSG00000042293	0.530971	0.000445793	Gm5617
ENSMUSG00000060802	-0.288191	0.00354821	B2m
ENSMUSG00000046574	0.468307	0.0231227	Prr12
ENSMUSG00000027514	-1.48812	0.000635179	Zbp1
ENSMUSG00000019906	3.40509	0.00032374	Lin7a
ENSMUSG00000020950	3.07865	0.00060801	Foxg1
ENSMUSG00000054717	-0.283896	0.0417094	Hmgb2
ENSMUSG00000074210	0.312708	0.0108165	E130208F15Rik
ENSMUSG00000074802	-0.813805	0.00248594	Gas2l3
ENSMUSG00000043259	1.54378	0.00976578	Fam13c
ENSMUSG00000035455	-0.924699	0.0017635	Fignl1
ENSMUSG00000049932	-0.377994	0.00556409	H2ax
ENSMUSG00000033949	-0.298744	0.0023286	Trim36
ENSMUSG00000021180	-0.418874	0.000963159	Rps6ka5
ENSMUSG00000064272	-1.72596	0.00143302	Gpbar1
[truncated: 552 more rows]

## Sheet: Extended Data 4
	STRvMB_log2FoldChange	STRvMB_PostHoc.pvalue	GeneSymbol
[truncated: 1,574 more rows]

[truncated: 11 more sheets: Extended Data 5, Extended Data 6, Extended Data 7, Extended Data 8, Extended Data 9, Extended Data 10, Extended Data 11, Extended Data 12, Extended Data 13, Extended Data 14, Extended Data 15]
